# Supplementary material for: Quantifying substantial carcinogenesis of genetic and environmental factors from measurement error in the number of stem cell divisions
Source: BMC Cancer. 2022 Nov 19;22:1194. doi: 10.1186/s12885-022-10219-w (PMC9675110; doi:10.1186/s12885-022-10219-w)
Supplement: Supplementary file 2 — Additional file 2: Table S1. Ranked matrix of LCR in global scope and the contribution of the genetic and environmental factors on the variation in cancer risk. Table S2. Ranked matrix of LCR in national-wide of China and the contribution of the genetic and environmental factors on the variation in cancer risk. Table S3. Ranked matrix of LCR in counties of Shandong province, China and the contribution of the genetic and environmental factors on the variation in cancer risk. Table S4. Ranked matrix of LCR in global scope and R2 of LCRi on LTCD0. Table S5. Ranked matrix of LCR in global scope and R2 of LCRi on SMN0. Table S6. Ranked matrix of ACR in global scope and the contribution of genetic and environmental factors for each site-specific cancer. Table S7. Ranked matrix of ACR in Shandong province and the contribution of genetic and environmental factors for each site-specific cancer. [file 12885_2022_10219_MOESM2_ESM.xlsx]

## Sheet: Table S1
Table S1. The ranked LCR matrix using data from 423 registries across the world and the estimated 1-R2.
EHlat	LCR for head & neck squamous cell carcinoma	LCR for esophageal squamous cell carcinoma	LCR for colorectal adenocarcinoma	LCR for hepatocellular carcinoma	LCR for pancreatic cancer (ductal + endocrine)	LCR for lung adenocarcinoma	LCR for osteosarcoma	LCR for melanoma	LCR for ovarian germ cell	LCR for testicular germ cell	LCR for medulloblastoma	LCR for thyroid follicular/papillary	LCR for thyroid medullary	LCR for chronic lymphocytic leukemia	LCR for acute myeloid leukemia	LCR for prostate	LCR for breast	P value of Shapiro-Wilk test on original LCR	P value of Shapiro-Wilk test on (LCR)^(1/5)	R2 of the curve fitting	1-R2 of the curve fitting
1	0.00216964	0	0.00129767	0	0.000215202	0	0	0	0	0.000100616	0	0	0	0	0	0.00102584	0.00762556	0.0138817	0.848695	0.910992	0.0890078
2	0.00239918	0	0.00168802	0	0.000448389	0	0	3.67e-05	0	0.000119952	0	0	0	0	0	0.00112994	0.00901496	0.00339107	0.957521	0.907085	0.0929153
3	0.00262237	0	0.0017621	5.58e-05	0.000689696	0	0	7.78e-05	0	0.000149491	0	0	0	0	0	0.00120666	0.00927575	0.00110517	0.651485	0.898967	0.101033
4	0.00287905	0	0.00307572	9.34e-05	0.000774953	0	0	8.02e-05	0	0.000180155	0	0	0	0	2.04e-05	0.00131051	0.00975292	0.00107088	0.678163	0.880963	0.119037
5	0.00301926	0.000143525	0.0031342	0.0003376	0.00083873	3.8e-05	0	0.000119035	0	0.000190099	0	0	0	0	5.6e-05	0.00184504	0.0123709	2.31e-05	0.288095	0.915726	0.084274
6	0.00319628	0.000255983	0.00422371	0.000344433	0.000962857	0.000267839	0	0.000125287	0	0.000197729	0	9e-05	0	0	0.000101103	0.00222281	0.0126535	0.000128103	0.0723449	0.894077	0.105923
7	0.00344638	0.000262346	0.00458392	0.000414523	0.00113007	0.000288768	0	0.000172398	0	0.000205865	0	0.000119672	0	0	0.000254743	0.00285034	0.014009	0.000129518	0.0432766	NA	NA
8	0.00364716	0.00027193	0.00521548	0.000416997	0.00113996	0.000743228	0	0.000180694	0	0.000208266	0	0.000242437	0	0	0.000409707	0.00319352	0.0146695	0.000172462	0.064671	0.882833	0.117167
9	0.00372812	0.000280542	0.00542867	0.000420478	0.00155244	0.000792401	0	0.000201016	0	0.00021593	0	0.000276501	0	4.35e-05	0.000432832	0.00329509	0.0150909	9.1e-05	0.263417	0.879965	0.120035
10	0.00386852	0.000295275	0.00561284	0.000434656	0.00176133	0.000931636	0	0.00020461	0	0.00024416	0	0.000464519	0	4.88e-05	0.000447171	0.00335844	0.0163705	7.67e-05	0.338942	0.891773	0.108227
11	0.0041872	0.000315341	0.00581508	0.00046307	0.00180702	0.000941736	0	0.000205932	0	0.000251503	0	0.000468248	0	5.31e-05	0.000460307	0.00343405	0.0171442	7.51e-05	0.315019	0.891022	0.108978
12	0.00419049	0.000351847	0.00607792	0.00048529	0.00181946	0.00103466	0	0.000220279	0	0.00027244	0	0.000613823	0	6.59e-05	0.000483543	0.00347709	0.017684	7.37e-05	0.364448	0.894522	0.105478
13	0.00440463	0.000360137	0.00678002	0.000489222	0.00182741	0.0010464	0	0.000264931	0	0.000274759	0	0.000823589	0	6.64e-05	0.000553492	0.00540616	0.0196076	9.96e-05	0.345004	0.870892	0.129108
14	0.00440701	0.000392531	0.006873	0.000522477	0.00196063	0.00110449	2.37e-05	0.000265701	0	0.000275526	0	0.000823856	0	6.72e-05	0.000571815	0.00545429	0.0226863	2.37e-05	0.589217	0.90059	0.0994097
15	0.00461069	0.000393515	0.0069778	0.000533757	0.00196766	0.00113457	3.44e-05	0.000267447	0	0.000285541	0	0.000842799	0	7.38e-05	0.000605907	0.00554	0.0227644	2.55e-05	0.497045	0.896586	0.103414
16	0.00466314	0.00040428	0.00803359	0.000535676	0.0022261	0.00119873	4.25e-05	0.000269765	0	0.00029204	0	0.000886485	0	9.31e-05	0.000612892	0.00585285	0.0231296	3.63e-05	0.469067	0.884671	0.115329
17	0.00473996	0.00040784	0.00804401	0.000552126	0.00222946	0.00126001	4.35e-05	0.00027105	0	0.000296271	0	0.000914954	0	9.33e-05	0.000685749	0.00626075	0.0234168	3.89e-05	0.50369	0.879891	0.120109
18	0.00474818	0.000416932	0.0081599	0.000563145	0.00227229	0.00126353	4.36e-05	0.000271665	0	0.000324728	0	0.00102034	0	0.000103422	0.000686291	0.00627556	0.0242196	3.46e-05	0.524032	0.886396	0.113604
19	0.00475939	0.000418308	0.00854277	0.000567341	0.00229489	0.00137279	4.76e-05	0.000286328	0	0.000326436	0	0.00103775	0	0.000104403	0.000759779	0.00652608	0.0243285	4.03e-05	0.541421	0.879972	0.120028
20	0.00476895	0.000418939	0.0093831	0.000634282	0.00230511	0.00139301	4.94e-05	0.000290372	0	0.000337881	0	0.0010724	0	0.000104655	0.000783048	0.00685619	0.025628	4.02e-05	0.529806	0.879044	0.120956
21	0.00488186	0.000441826	0.0103694	0.000643183	0.00233755	0.00144992	5.91e-05	0.000295928	0	0.000342296	0	0.00107499	0	0.000118744	0.000812308	0.00690788	0.0257518	4.94e-05	0.471185	0.868027	0.131973
22	0.00501136	0.000460027	0.010378	0.000647211	0.00239682	0.00148457	5.98e-05	0.000309141	0	0.000342681	0	0.00113084	0	0.000130628	0.000827611	0.00710614	0.0266798	4.51e-05	0.469188	0.873112	0.126888
23	0.0050821	0.000469197	0.0103951	0.000654103	0.00240736	0.00153402	6.62e-05	0.000319048	2.16e-05	0.000342947	0	0.00114037	0	0.000131722	0.000839841	0.00728251	0.0280285	1.68e-05	0.653478	0.880802	0.119198
24	0.0050864	0.000474855	0.0105893	0.000660464	0.00243054	0.00159133	6.83e-05	0.000328114	3.34e-05	0.000347383	0	0.00118151	0	0.000132232	0.000864257	0.00749032	0.0284147	1.71e-05	0.533227	0.879496	0.120504
25	0.00514101	0.000502482	0.0112451	0.000663875	0.00246476	0.00169134	7e-05	0.000333022	5.13e-05	0.000352162	0	0.00119094	0	0.000136194	0.000875655	0.00758011	0.0287116	1.89e-05	0.401641	0.874049	0.125951
26	0.00536819	0.000504924	0.0113942	0.000671479	0.00257345	0.00172282	7.5e-05	0.000337781	5.36e-05	0.000352912	0	0.00121623	0	0.000139604	0.000879931	0.00769863	0.0289595	2.02e-05	0.392214	0.871368	0.128632
27	0.00541194	0.000512543	0.0115546	0.000675232	0.00266459	0.00178601	7.63e-05	0.000343808	5.46e-05	0.000354872	0	0.00132856	0	0.000141175	0.000881112	0.00844885	0.0295516	2.22e-05	0.39427	0.864572	0.135428
28	0.00546273	0.00053686	0.0115746	0.000682741	0.00284381	0.00179923	7.67e-05	0.000362407	5.86e-05	0.000356515	0	0.00137401	0	0.000141293	0.000883122	0.00905417	0.0297674	2.47e-05	0.378296	0.857455	0.142545
29	0.00553163	0.000599986	0.0120423	0.000705346	0.00291709	0.00182857	7.73e-05	0.000362731	6e-05	0.000365245	0	0.00138077	0	0.000143931	0.000898549	0.00936357	0.0297847	2.85e-05	0.384612	0.848419	0.151581
30	0.00554707	0.000625544	0.0120973	0.000714256	0.00297801	0.00188267	7.84e-05	0.000391245	6.1e-05	0.000371469	0	0.00141123	0	0.000153239	0.000910677	0.00990231	0.0298888	3.1e-05	0.390104	0.840941	0.159059
31	0.0057404	0.000626602	0.0122627	0.000715816	0.00298709	0.00204995	7.9e-05	0.000391641	6.13e-05	0.000375534	0	0.00148641	0	0.000155675	0.00091487	0.0102121	0.0308209	3.03e-05	0.39647	0.84232	0.15768
32	0.0058079	0.00063028	0.0122882	0.000736421	0.00299221	0.00206205	8.07e-05	0.00039359	6.22e-05	0.000382533	0	0.0015023	0	0.000160379	0.000938564	0.0102143	0.0309697	3.03e-05	0.403737	0.843147	0.156853
33	0.00588338	0.000652223	0.0126861	0.000748231	0.00307448	0.00208262	8.1e-05	0.000395514	6.4e-05	0.000383002	0	0.00151196	0	0.000164446	0.000961912	0.0107089	0.031473	3.23e-05	0.390139	0.836683	0.163317
34	0.00589579	0.00065341	0.0131429	0.000763736	0.00310429	0.00218152	8.14e-05	0.000399464	6.84e-05	0.000385929	0	0.00155401	0	0.000166798	0.000978488	0.0114612	0.0319314	3.55e-05	0.361062	0.825796	0.174204
35	0.00592776	0.000676161	0.0133723	0.000768167	0.0032212	0.00230527	8.49e-05	0.000401911	7.68e-05	0.000415788	0	0.00157779	0	0.00016889	0.00097933	0.0117176	0.031981	3.89e-05	0.336726	0.820225	0.179775
36	0.00595698	0.000680418	0.0135063	0.000768779	0.00322226	0.00243943	8.52e-05	0.000402812	8.1e-05	0.000430942	0	0.00160217	0	0.000178811	0.000999715	0.0118832	0.0321254	4.04e-05	0.332012	0.817808	0.182192
37	0.0061142	0.000702621	0.0135294	0.000772966	0.00322444	0.00281174	8.54e-05	0.000405714	8.49e-05	0.000440463	0	0.00160518	0	0.000179769	0.00103482	0.0119174	0.0323261	4.29e-05	0.341921	0.817786	0.182214
38	0.00612035	0.000708994	0.0136288	0.000794407	0.00326655	0.00301917	8.84e-05	0.000406537	8.52e-05	0.000451415	0	0.00162338	0	0.000180813	0.00103726	0.0127606	0.0326503	4.61e-05	0.330117	0.806751	0.193249
39	0.00614141	0.000711294	0.0136424	0.000796451	0.00334085	0.00308083	8.87e-05	0.000406572	8.62e-05	0.000458446	3.85e-06	0.00162984	0	0.000184277	0.00105628	0.0140463	0.0327203	2.36e-05	0.823942	0.785428	0.214572
40	0.0061934	0.000730585	0.0137386	0.000803932	0.00340324	0.00308596	9.11e-05	0.000408587	8.79e-05	0.000460077	1.38e-05	0.00165006	0	0.000192084	0.00108133	0.0148981	0.03342	2.42e-05	0.623	0.778015	0.221985
41	0.00627127	0.000730873	0.0137817	0.000805456	0.00345047	0.00321998	9.17e-05	0.000417595	8.85e-05	0.000469363	1.49e-05	0.00165513	0	0.000193203	0.00108428	0.0160532	0.034204	2.52e-05	0.595345	0.766207	0.233793
42	0.00631537	0.000735803	0.0138661	0.000809914	0.0035075	0.00330562	9.21e-05	0.000420004	8.88e-05	0.000469674	1.97e-05	0.00165665	0	0.00020395	0.00108567	0.0163345	0.034581	2.54e-05	0.530019	0.764818	0.235182
43	0.00637284	0.00075075	0.0140178	0.000828316	0.00353715	0.00333722	9.22e-05	0.000437191	9.37e-05	0.000478654	2.04e-05	0.00166317	0	0.000206048	0.0010923	0.0167754	0.0347049	2.66e-05	0.519034	0.75764	0.24236
44	0.00650873	0.000754856	0.0140984	0.000839874	0.00354007	0.00346196	9.53e-05	0.000437401	9.7e-05	0.000486895	2.18e-05	0.00166498	0	0.000210018	0.00109593	0.0172404	0.0348221	2.84e-05	0.497959	0.749646	0.250354
45	0.0065642	0.000767317	0.0146764	0.000842584	0.00354542	0.00347856	9.65e-05	0.000441367	0.000100427	0.000493111	2.2e-05	0.00170929	6.08e-06	0.000211423	0.00112435	0.0174001	0.0350642	1.32e-05	0.659257	0.746501	0.253499
46	0.00659808	0.000775587	0.0149693	0.000855594	0.00366391	0.00349255	9.67e-05	0.00044221	0.000103415	0.000498679	2.36e-05	0.00177909	1.71e-05	0.000220905	0.00112865	0.0174966	0.0353944	1.34e-05	0.445144	0.746913	0.253087
47	0.00660832	0.000785306	0.0151281	0.000867142	0.00366805	0.00357593	9.77e-05	0.000456977	0.000103907	0.000501962	2.37e-05	0.00183111	1.79e-05	0.000227889	0.00114307	0.0176198	0.0354084	1.39e-05	0.44118	0.744073	0.255927
48	0.00661132	0.000795433	0.015141	0.000867549	0.00369135	0.00360951	9.84e-05	0.000462601	0.000106811	0.000512391	2.48e-05	0.00183783	1.87e-05	0.000236019	0.00115905	0.0176763	0.035577	1.38e-05	0.440475	0.745036	0.254964
49	0.00661197	0.000799901	0.0151446	0.000872493	0.0037456	0.0036674	0.000102966	0.000482284	0.000107378	0.000517907	2.52e-05	0.0018515	1.97e-05	0.00023954	0.00116556	0.0179682	0.0357325	1.4e-05	0.430573	0.742032	0.257968
50	0.00661711	0.000800824	0.0151959	0.000881795	0.0037704	0.0036857	0.000103646	0.000487039	0.000107953	0.000519872	2.74e-05	0.00187987	2.15e-05	0.000241154	0.00116792	0.0181712	0.0357691	1.43e-05	0.410567	0.738812	0.261188
51	0.00663414	0.000801495	0.0153978	0.000890483	0.00394426	0.00371634	0.000104466	0.000495344	0.00011085	0.00052412	2.83e-05	0.00191177	2.24e-05	0.000263611	0.00117128	0.0190896	0.035863	1.56e-05	0.399748	0.723479	0.276521
52	0.00664357	0.000802536	0.0154139	0.000890731	0.00396003	0.00389556	0.000104838	0.00049791	0.000112015	0.000537716	2.83e-05	0.00192058	2.24e-05	0.000283165	0.00117706	0.0197064	0.0364127	1.55e-05	0.398065	0.719373	0.280627
53	0.00664471	0.000810521	0.0154556	0.000899872	0.00397673	0.00392597	0.000105512	0.000498204	0.000112102	0.000537777	3.06e-05	0.00193236	2.32e-05	0.000288695	0.0011845	0.0198917	0.0365577	1.55e-05	0.390266	0.717793	0.282207
54	0.00671642	0.000825378	0.0155022	0.000948329	0.00399925	0.0040451	0.000105527	0.000501261	0.000112361	0.000546826	3.27e-05	0.00193637	2.82e-05	0.00030003	0.00118632	0.020032	0.0366182	1.61e-05	0.355179	0.715555	0.284445
55	0.00673485	0.000825917	0.0155494	0.000956919	0.00401005	0.00409705	0.000105636	0.000505595	0.000112647	0.000571757	3.34e-05	0.00193807	2.9e-05	0.000308046	0.00120596	0.0201653	0.0372771	1.52e-05	0.356115	0.720822	0.279178
56	0.00675209	0.000829793	0.0155615	0.000987883	0.00412622	0.00422264	0.000108825	0.000509483	0.000116249	0.000574002	3.44e-05	0.00195473	2.97e-05	0.000324254	0.00120669	0.0206172	0.0373977	1.59e-05	0.356013	0.714506	0.285494
57	0.00676842	0.000830886	0.0155925	0.000993647	0.0042119	0.00425667	0.000108879	0.000519994	0.000117029	0.000584932	3.52e-05	0.00195586	3.32e-05	0.000324514	0.00122286	0.0211297	0.0376284	1.61e-05	0.328875	0.708594	0.291406
58	0.00677991	0.000830922	0.0158599	0.00100379	0.00421946	0.0042699	0.000109705	0.000520458	0.000117061	0.000589444	3.56e-05	0.00196234	3.4e-05	0.000326215	0.00122445	0.022292	0.0377092	1.66e-05	0.306384	0.689288	0.310712
59	0.00678504	0.000845136	0.015935	0.001006	0.00423626	0.0044067	0.000111243	0.000521997	0.000121735	0.000591788	3.58e-05	0.00198888	3.43e-05	0.00032871	0.00123957	0.0230095	0.0382389	1.64e-05	0.305015	0.68341	0.31659
60	0.00689668	0.00085407	0.0159415	0.00100771	0.00428181	0.00451302	0.000114957	0.000534079	0.000125083	0.000593732	3.62e-05	0.00198913	3.45e-05	0.000336768	0.00124005	0.0231349	0.0385054	1.66e-05	0.308239	0.683996	0.316004
61	0.0069276	0.000856212	0.0160846	0.00102939	0.00434228	0.00455351	0.000115289	0.000535132	0.000127302	0.000610913	3.76e-05	0.00204034	3.48e-05	0.000338445	0.00124061	0.0231393	0.0387685	1.67e-05	0.313588	0.686389	0.313611
62	0.00692818	0.00085694	0.0161265	0.00103035	0.00435437	0.00461011	0.000117056	0.000538644	0.000127309	0.000615217	3.89e-05	0.00215649	3.51e-05	0.00035425	0.00125272	0.0240102	0.0390596	1.68e-05	0.311281	0.675603	0.324397
63	0.00697177	0.000858989	0.016468	0.00104222	0.00439011	0.00472551	0.000117905	0.000546672	0.000130977	0.000620541	3.95e-05	0.00224077	3.57e-05	0.000388178	0.00126303	0.0255237	0.0403163	1.57e-05	0.295956	0.665174	0.334826
64	0.00701359	0.000862092	0.0176808	0.00105947	0.00442746	0.00488266	0.000117922	0.000548445	0.000132314	0.000633706	3.96e-05	0.00242604	3.6e-05	0.000391233	0.00126355	0.0262326	0.0405476	1.73e-05	0.282456	0.652641	0.347359
65	0.00702433	0.000871264	0.0176919	0.00106261	0.00445846	0.00496733	0.000120061	0.000558716	0.000134477	0.000642751	4.01e-05	0.00245724	3.65e-05	0.000392375	0.0012691	0.0273569	0.0410997	1.66e-05	0.273521	0.641962	0.358038
66	0.00702861	0.000871707	0.0177693	0.00107948	0.00458319	0.00514759	0.000120115	0.000561496	0.000134723	0.000656022	4.11e-05	0.00249452	3.92e-05	0.000392574	0.00129173	0.0284596	0.0412392	1.68e-05	0.256015	0.626417	0.373583
67	0.00710196	0.000875162	0.0177868	0.00109637	0.0046285	0.00515057	0.000120722	0.000563415	0.000136492	0.000692401	4.28e-05	0.00253144	3.98e-05	0.000409411	0.00129575	0.0295703	0.0413827	1.63e-05	0.248649	0.611292	0.388708
68	0.00713253	0.000877192	0.0183007	0.00113977	0.00467869	0.00528148	0.000121028	0.000563776	0.000136787	0.000696367	4.36e-05	0.00257821	4.02e-05	0.000417405	0.00130476	0.0297887	0.0417689	1.68e-05	0.247998	0.611237	0.388763
69	0.00715153	0.000877387	0.0183171	0.00115502	0.00468109	0.00532017	0.000123256	0.000565755	0.00013737	0.000711421	4.39e-05	0.00272739	4.46e-05	0.000420885	0.0013063	0.0298111	0.0421752	1.68e-05	0.239391	0.61565	0.38435
70	0.00717557	0.000882345	0.0184351	0.00119094	0.00469293	0.00538774	0.000123782	0.000586811	0.00013779	0.000713876	4.39e-05	0.00273193	4.55e-05	0.000427524	0.00132947	0.0309099	0.0427587	1.6e-05	0.235542	0.606362	0.393638
71	0.00718979	0.000886027	0.0184839	0.00119462	0.00474942	0.0055269	0.000123825	0.00058831	0.000138542	0.000716916	4.41e-05	0.00273698	4.67e-05	0.000439058	0.00133057	0.0310091	0.0438474	1.54e-05	0.236864	0.617392	0.382608
72	0.00721449	0.000891035	0.0186425	0.00121487	0.00475311	0.00555785	0.000124203	0.000595143	0.000139433	0.00072646	4.52e-05	0.00274694	4.91e-05	0.000441572	0.00134898	0.0316985	0.0438724	1.53e-05	0.228948	0.607499	0.392501
73	0.00722538	0.000894428	0.0186797	0.0012545	0.00477639	0.00561465	0.000124674	0.000604768	0.000141513	0.000732152	4.58e-05	0.00275441	4.92e-05	0.000444684	0.00134924	0.0325964	0.043915	1.49e-05	0.223129	0.595224	0.404776
74	0.00724099	0.000895212	0.0188396	0.00125477	0.00478958	0.00562986	0.000124801	0.000612223	0.000142581	0.000732379	4.6e-05	0.00283598	4.94e-05	0.000446378	0.0013506	0.0333735	0.0445042	1.43e-05	0.216779	0.590937	0.409063
75	0.00726775	0.000900504	0.0199587	0.00127361	0.00484183	0.00567878	0.000125188	0.00062901	0.000144854	0.000739602	4.78e-05	0.00283984	5.09e-05	0.000452909	0.00135437	0.0335299	0.0447543	1.51e-05	0.20227	0.589408	0.410592
76	0.00733893	0.000916674	0.0202097	0.0012757	0.0048711	0.00574316	0.000126504	0.000640927	0.000144994	0.000739968	4.79e-05	0.00284571	5.15e-05	0.000479309	0.00136398	0.0335424	0.0451139	1.53e-05	0.203475	0.592652	0.407348
77	0.00737451	0.000919661	0.0203702	0.00127874	0.00487681	0.00577695	0.000126902	0.000640929	0.000147331	0.000749017	4.85e-05	0.00292676	5.23e-05	0.000489983	0.00136758	0.0336478	0.0451175	1.56e-05	0.203423	0.590763	0.409237
78	0.00737565	0.000924137	0.0206792	0.00129956	0.00490546	0.0058884	0.00012772	0.000641687	0.00014744	0.000753661	5.02e-05	0.00292881	5.32e-05	0.000491332	0.00137322	0.0340045	0.0453986	1.56e-05	0.195663	0.588377	0.411623
79	0.007405	0.000927272	0.0209048	0.00130719	0.00490618	0.00593098	0.000128284	0.000641772	0.000147824	0.000754117	5.09e-05	0.00294589	5.45e-05	0.000499555	0.0013784	0.0341488	0.0456562	1.57e-05	0.191869	0.588778	0.411222
80	0.00742801	0.000934057	0.0214333	0.00132109	0.00499559	0.00596976	0.000130356	0.000642239	0.000147864	0.000787723	5.19e-05	0.00299926	5.54e-05	0.000503451	0.0013863	0.0346961	0.0460583	1.57e-05	0.185971	0.584863	0.415137
81	0.00746582	0.000939058	0.0217962	0.00132199	0.00500472	0.00607276	0.000132693	0.000653534	0.000147869	0.000788079	5.22e-05	0.00300355	5.6e-05	0.000526256	0.0013911	0.0347695	0.046297	1.6e-05	0.183282	0.58557	0.41443
82	0.00754816	0.000942753	0.0218733	0.00135743	0.00502209	0.0060964	0.000133134	0.000656707	0.000148808	0.000792513	5.25e-05	0.00303667	5.64e-05	0.000528554	0.00139198	0.035487	0.0468591	1.55e-05	0.181747	0.582332	0.417668
83	0.00760173	0.000945717	0.0223853	0.00135754	0.00502833	0.00615825	0.000135475	0.00065797	0.000148873	0.000810701	5.25e-05	0.00303842	5.86e-05	0.000529187	0.00139369	0.037496	0.047211	1.43e-05	0.164954	0.559765	0.440235
84	0.00760806	0.000947751	0.0224117	0.00137079	0.00503268	0.0062269	0.000136223	0.000660904	0.000149242	0.000828389	5.32e-05	0.00305253	5.87e-05	0.000531416	0.00139585	0.0388599	0.0481316	1.32e-05	0.157776	0.553166	0.446834
85	0.00761875	0.000955569	0.0228474	0.00137126	0.00504348	0.00623177	0.000136506	0.000666372	0.000149638	0.00083645	5.34e-05	0.00307642	5.9e-05	0.000533548	0.00140195	0.0388868	0.0482985	1.34e-05	0.156004	0.553868	0.446132
86	0.00763873	0.000958268	0.0231191	0.00138498	0.00504671	0.00637961	0.000137645	0.000672129	0.00015106	0.000838129	5.34e-05	0.00311819	6.04e-05	0.000534654	0.00141158	0.0389635	0.0483339	1.37e-05	0.157056	0.552578	0.447422
87	0.00774205	0.000959234	0.0231244	0.00139091	0.00505308	0.00638399	0.000137713	0.000672242	0.000152711	0.000838575	5.36e-05	0.00317555	6.15e-05	0.000535835	0.0014261	0.0391474	0.0493834	1.35e-05	0.160166	0.561561	0.438439
88	0.00778813	0.000968303	0.0231249	0.00139192	0.00509825	0.00656136	0.000138988	0.000672611	0.000152927	0.000841768	5.39e-05	0.0031807	6.36e-05	0.000542709	0.00144148	0.0399005	0.0506198	1.29e-05	0.159092	0.565425	0.434575
89	0.00784159	0.000971366	0.0232636	0.00140557	0.00510418	0.00656763	0.000139946	0.000677406	0.000154203	0.000847022	5.44e-05	0.00318348	6.38e-05	0.000553434	0.00144507	0.0400464	0.0506217	1.3e-05	0.157957	0.563424	0.436576
90	0.00797811	0.000981753	0.023465	0.00143463	0.00513187	0.00662092	0.000140524	0.000678294	0.000154524	0.000864625	5.46e-05	0.00325102	6.46e-05	0.000559501	0.00146466	0.0407182	0.0508976	1.3e-05	0.159316	0.557849	0.442151
91	0.00797972	0.000983114	0.023723	0.00144672	0.00515482	0.00664479	0.000143154	0.000680352	0.000155056	0.000864778	5.46e-05	0.00325102	6.5e-05	0.000572856	0.00147192	0.0416023	0.0512415	1.25e-05	0.153519	0.550852	0.449148
92	0.00798034	0.000987008	0.0237513	0.00145789	0.00517523	0.00674992	0.000144184	0.000681467	0.000155545	0.000886017	5.46e-05	0.00325765	6.58e-05	0.000592123	0.00148057	0.042401	0.0523694	1.19e-05	0.15207	0.553244	0.446756
93	0.00806789	0.000988204	0.0242167	0.00148806	0.00525814	0.00676401	0.000145047	0.000687853	0.000156627	0.000890243	5.47e-05	0.00325893	6.61e-05	0.000624183	0.00148422	0.0424662	0.0523871	1.23e-05	0.151386	0.551865	0.448135
94	0.00808263	0.000998238	0.0243087	0.00150309	0.00538241	0.00679968	0.000145048	0.00069466	0.00015864	0.000908509	5.51e-05	0.00327637	6.82e-05	0.000658252	0.00148477	0.0427341	0.0524488	1.24e-05	0.150808	0.549344	0.450656
95	0.00813476	0.000999862	0.0243393	0.00151502	0.0054753	0.00679993	0.000145584	0.000710039	0.00015951	0.000928016	5.56e-05	0.0032767	6.88e-05	0.000662347	0.00149668	0.042766	0.0524497	1.26e-05	0.152625	0.548927	0.451073
96	0.00815676	0.0010006	0.0243993	0.00152073	0.00550013	0.00686057	0.000146277	0.00071661	0.000161171	0.000933346	5.59e-05	0.00332116	6.89e-05	0.000682548	0.00149759	0.0428231	0.052766	1.26e-05	0.153629	0.551301	0.448699
97	0.00819438	0.00100216	0.0245637	0.0015299	0.00555224	0.00688984	0.000146959	0.000726566	0.00016183	0.000934264	5.59e-05	0.00334457	7.04e-05	0.00069382	0.00150324	0.04335	0.0528299	1.25e-05	0.151192	0.545813	0.454187
98	0.00830151	0.00100651	0.0247701	0.00153193	0.00563903	0.00694961	0.00014837	0.000730323	0.000162185	0.000936588	5.6e-05	0.00336394	7.06e-05	0.000697549	0.00151319	0.0442056	0.0528579	1.24e-05	0.147726	0.536201	0.463799
99	0.00832578	0.00100666	0.024851	0.00154567	0.00569484	0.00698398	0.000148885	0.000735539	0.00016261	0.000937485	5.62e-05	0.00338072	7.08e-05	0.000703545	0.00152177	0.044613	0.052866	1.23e-05	0.14662	0.531695	0.468305
100	0.00833109	0.00100783	0.0248893	0.00155609	0.0057127	0.00699014	0.00014923	0.000737227	0.000162655	0.000957927	5.67e-05	0.003384	7.19e-05	0.000703775	0.00152325	0.0450752	0.053364	1.2e-05	0.144828	0.5317	0.4683
101	0.00836763	0.00101531	0.0250989	0.00156465	0.00573233	0.00699091	0.00015189	0.000743988	0.000164529	0.000973759	5.73e-05	0.00340492	7.21e-05	0.000712827	0.00152917	0.0467255	0.0534158	1.11e-05	0.136065	0.514445	0.485555
102	0.00841729	0.00101805	0.0253664	0.00158081	0.00578815	0.00701198	0.000153294	0.000744777	0.000166468	0.000975633	5.75e-05	0.00349013	7.3e-05	0.00071796	0.00153504	0.0467638	0.0534287	1.13e-05	0.137467	0.513724	0.486276
103	0.00843549	0.00102074	0.0254951	0.00158439	0.00584067	0.00701268	0.000153519	0.000762065	0.000167092	0.000984303	5.81e-05	0.00354241	7.37e-05	0.000721139	0.00154285	0.046944	0.0535457	1.14e-05	0.136869	0.512865	0.487135
104	0.00854744	0.00102117	0.0255542	0.00161409	0.00590248	0.00702944	0.000153773	0.000774205	0.000171286	0.000988566	5.83e-05	0.00355563	7.38e-05	0.000726409	0.00156457	0.047996	0.0539596	1.09e-05	0.136288	0.505956	0.494044
105	0.00856469	0.00102262	0.0256456	0.00161432	0.00594321	0.00713421	0.000153852	0.000776384	0.000171373	0.00100533	5.83e-05	0.00358816	7.4e-05	0.000732003	0.00157993	0.0482646	0.054821	1.09e-05	0.137802	0.511496	0.488504
106	0.00856603	0.00102299	0.0256825	0.00162348	0.00599681	0.00715862	0.000153961	0.00079375	0.000172586	0.00101691	5.86e-05	0.00359727	7.48e-05	0.000747567	0.00158087	0.0492486	0.0550998	1.03e-05	0.133345	0.504265	0.495735
107	0.00861017	0.00103033	0.0259324	0.00164882	0.00603109	0.00719148	0.000154005	0.000809116	0.000173682	0.00102561	5.87e-05	0.00360824	7.54e-05	0.000748567	0.00158095	0.0500796	0.055152	1e-05	0.131138	0.496188	0.503812
108	0.00874644	0.00103042	0.0259431	0.00165661	0.00605797	0.00725444	0.000154232	0.000817474	0.000174899	0.00103156	5.9e-05	0.00362054	7.63e-05	0.000784243	0.00158426	0.0504323	0.0553864	1e-05	0.130536	0.494752	0.505248
109	0.0087736	0.00103257	0.0262771	0.001672	0.00611737	0.00742336	0.000154797	0.000824406	0.000175951	0.00104819	5.91e-05	0.00362398	7.72e-05	0.000810093	0.00158909	0.0508591	0.0554092	1.01e-05	0.129305	0.490274	0.509726
110	0.00878011	0.00103512	0.0263389	0.00168264	0.00615284	0.00743643	0.000155564	0.000826101	0.0001766	0.00105062	5.97e-05	0.00367121	7.83e-05	0.000839956	0.00159372	0.0509829	0.0559675	1.01e-05	0.129275	0.4944	0.5056
111	0.00897878	0.00103576	0.0263547	0.0016845	0.00617623	0.00744292	0.000156889	0.000838823	0.000177798	0.00107552	6e-05	0.00368997	7.88e-05	0.000855885	0.00159868	0.051101	0.0559895	1.03e-05	0.131521	0.493193	0.506807
112	0.00900092	0.00104611	0.026392	0.00168892	0.00620522	0.00752106	0.000158943	0.000839283	0.000178703	0.00109162	6.01e-05	0.00371893	7.9e-05	0.000885953	0.00161167	0.0513068	0.0559985	1.03e-05	0.133473	0.491133	0.508867
113	0.00901719	0.00104626	0.0264343	0.00169789	0.00621784	0.00755266	0.000159297	0.000875759	0.000179825	0.00109434	6.03e-05	0.00375187	7.92e-05	0.000916338	0.00161352	0.0515478	0.0562489	1.03e-05	0.132575	0.491204	0.508796
114	0.00911045	0.00104808	0.0264939	0.00170575	0.00621919	0.00755427	0.000159528	0.000878845	0.000180206	0.00109871	6.09e-05	0.00375779	7.92e-05	0.000921704	0.00161868	0.0516338	0.0564006	1.03e-05	0.13276	0.491657	0.508343
115	0.00912918	0.00105311	0.0264997	0.00170578	0.00629862	0.00756467	0.000162972	0.000885591	0.000181078	0.00111757	6.11e-05	0.00378373	7.93e-05	0.000925718	0.00161905	0.0532061	0.0566659	9.47e-06	0.127002	0.479184	0.520816
116	0.00914549	0.00105723	0.0265354	0.00171535	0.00634483	0.00756874	0.000163274	0.000893611	0.000183783	0.00112805	6.16e-05	0.00379181	8.1e-05	0.000949904	0.00162184	0.0540572	0.0571934	9.04e-06	0.12423	0.4762	0.5238
117	0.00919079	0.00105863	0.026584	0.00171652	0.00638281	0.00757474	0.000163319	0.000919521	0.00018607	0.00115644	6.2e-05	0.00380128	8.16e-05	0.000952488	0.00162405	0.0547155	0.0572345	8.76e-06	0.121881	0.47045	0.52955
118	0.00922179	0.00106217	0.0266225	0.00174196	0.00646232	0.00758553	0.000163623	0.00092789	0.00018786	0.00115894	6.22e-05	0.00384415	8.16e-05	0.000975298	0.00162755	0.0550103	0.0574596	8.73e-06	0.1231	0.469795	0.530205
119	0.00932217	0.00106717	0.0266383	0.00175112	0.00646715	0.00760047	0.000163717	0.000964701	0.000188201	0.00118693	6.24e-05	0.0038493	8.17e-05	0.00103017	0.00163302	0.0550141	0.057941	8.84e-06	0.124999	0.474204	0.525796
120	0.00932963	0.00106967	0.0266807	0.00176128	0.00651162	0.00761346	0.000164058	0.00096547	0.000188462	0.00119475	6.25e-05	0.00387199	8.26e-05	0.00104574	0.00163386	0.0552261	0.05798	8.8e-06	0.124903	0.472575	0.527425
121	0.00959801	0.00107615	0.0268031	0.00177159	0.00653659	0.0076281	0.000164925	0.000981866	0.000191235	0.00121843	6.3e-05	0.00388768	8.29e-05	0.00107252	0.00163952	0.0553515	0.0592893	9.04e-06	0.128629	0.483092	0.516908
122	0.00961732	0.001077	0.0269601	0.00177611	0.00655425	0.00764586	0.000165219	0.000991446	0.000191694	0.00124568	6.31e-05	0.00392877	8.42e-05	0.00108211	0.00164856	0.05575	0.0593085	8.95e-06	0.128109	0.479514	0.520486
123	0.00964538	0.00108326	0.0270066	0.00178111	0.00656401	0.00771444	0.000166111	0.000998457	0.0001918	0.00124697	6.32e-05	0.00393304	8.43e-05	0.00109367	0.00165084	0.056551	0.0593731	8.63e-06	0.125444	0.472774	0.527226
124	0.00967048	0.00108578	0.0270586	0.00178851	0.00657088	0.00791374	0.000166896	0.00103594	0.000195928	0.00127567	6.42e-05	0.00397195	8.44e-05	0.00111284	0.00165308	0.0572588	0.060637	8.47e-06	0.12509	0.477659	0.522341
125	0.00968655	0.00108841	0.0271094	0.00181279	0.00662996	0.00792931	0.000166983	0.00111876	0.000196425	0.00127641	6.5e-05	0.00397683	8.45e-05	0.00118431	0.00165443	0.0573044	0.0607316	8.52e-06	0.12495	0.478227	0.521773
126	0.00973202	0.00109116	0.0271521	0.00182896	0.00663159	0.00797397	0.000166997	0.0011221	0.000196629	0.00128785	6.62e-05	0.00402727	8.46e-05	0.0011926	0.00165722	0.0573347	0.060792	8.62e-06	0.125708	0.478362	0.521638
127	0.00974824	0.00109442	0.0271544	0.00182923	0.00668351	0.0080865	0.000167877	0.00114991	0.000197223	0.00130714	6.64e-05	0.00406691	8.73e-05	0.00120701	0.00166605	0.0574906	0.0610316	8.69e-06	0.126944	0.479012	0.520988
128	0.00980159	0.00109654	0.0273848	0.00183696	0.00669857	0.00814334	0.000168557	0.00116254	0.000197479	0.00131467	6.64e-05	0.00406869	8.77e-05	0.00120919	0.00166623	0.057638	0.0611266	8.78e-06	0.126847	0.478336	0.521664
129	0.00982726	0.00109827	0.0274266	0.00183752	0.0067013	0.00815427	0.000168754	0.00117379	0.000197643	0.00137202	6.66e-05	0.004141	8.93e-05	0.00122268	0.00166984	0.0578847	0.0614852	8.75e-06	0.129036	0.479263	0.520737
130	0.00986177	0.00110935	0.0274629	0.00184097	0.00672833	0.00824065	0.000169119	0.0012162	0.000199771	0.00138647	6.68e-05	0.00415987	8.95e-05	0.00125403	0.00167064	0.0584178	0.0619154	8.6e-06	0.128621	0.478311	0.521689
131	0.00988995	0.00111189	0.0276229	0.00184813	0.00673145	0.00826181	0.000169512	0.00122944	0.000199825	0.0013906	6.7e-05	0.00417824	9.02e-05	0.00126764	0.00167175	0.0595062	0.0619574	8.17e-06	0.124035	0.469173	0.530827
132	0.0100658	0.00112923	0.0276914	0.00185972	0.00675834	0.00832332	0.000169908	0.00133274	0.000200724	0.00139097	6.73e-05	0.00418765	9.24e-05	0.00128855	0.001675	0.0621878	0.0624877	7.14e-06	0.114874	0.451144	0.548856
133	0.0100894	0.00113959	0.0277251	0.0018599	0.00676371	0.00841166	0.000170846	0.0014043	0.000201442	0.00139897	6.81e-05	0.00419677	9.25e-05	0.00131714	0.0016777	0.0628053	0.0625641	7.07e-06	0.114112	0.446744	0.553256
134	0.0100903	0.00114102	0.0278236	0.00186596	0.00676555	0.008455	0.000171104	0.0015642	0.000201593	0.00140704	6.9e-05	0.00421606	9.3e-05	0.00132252	0.00168065	0.0640309	0.0626906	7.15e-06	0.118766	0.438129	0.561871
135	0.0100972	0.00114365	0.0278602	0.00186696	0.00676803	0.00845666	0.000171616	0.00163745	0.000201843	0.00142019	6.91e-05	0.00423176	9.31e-05	0.00133186	0.00168869	0.0647451	0.0627706	7.18e-06	0.12122	0.433224	0.566776
136	0.0101493	0.00115116	0.0279674	0.00187262	0.00678081	0.00849503	0.000171662	0.00170041	0.000201866	0.00144986	7.03e-05	0.00423221	9.32e-05	0.00135892	0.00169518	0.0651447	0.0635264	6.98e-06	0.11893	0.436478	0.563522
137	0.0101638	0.00115189	0.0280055	0.00188718	0.0068633	0.00850792	0.000172048	0.00182169	0.00020388	0.00149747	7.05e-05	0.00424822	9.43e-05	0.00138021	0.00169666	0.0652632	0.0636216	7.05e-06	0.124677	0.436507	0.563493
138	0.0102184	0.00115668	0.0281258	0.00189101	0.0068736	0.00858684	0.000172593	0.00183423	0.000203955	0.00150375	7.05e-05	0.0042485	9.79e-05	0.00138925	0.0016983	0.0653506	0.063625	7.16e-06	0.12507	0.435716	0.564284
139	0.0102271	0.00117204	0.0281311	0.00189313	0.00687825	0.00870102	0.000174011	0.00186551	0.000204033	0.00153816	7.07e-05	0.00425199	9.79e-05	0.00139661	0.00170591	0.0654232	0.0640641	7.06e-06	0.124835	0.438763	0.561237
140	0.010281	0.00118545	0.0281583	0.00189482	0.00688621	0.00870114	0.000174364	0.00187045	0.000205429	0.00153959	7.14e-05	0.00426723	9.81e-05	0.00139801	0.00170629	0.0661404	0.0648736	6.81e-06	0.121869	0.439826	0.560174
141	0.0102906	0.00118618	0.0281599	0.00190952	0.00688839	0.00889439	0.000174491	0.00187236	0.000205489	0.0015668	7.19e-05	0.00427315	9.83e-05	0.00142991	0.00170649	0.067455	0.064895	6.93e-06	0.123946	0.429662	0.570338
142	0.0102926	0.00119376	0.0281763	0.0019156	0.00696266	0.00894312	0.000175505	0.00193418	0.000205918	0.00159735	7.2e-05	0.00430679	9.85e-05	0.00144104	0.00171564	0.0687799	0.0650434	6.98e-06	0.128145	0.420885	0.579115
143	0.0103113	0.00120116	0.028193	0.00191739	0.00697188	0.00896251	0.000175583	0.00196589	0.000208283	0.00164273	7.24e-05	0.00431877	9.91e-05	0.00150168	0.0017207	0.0688942	0.0651253	6.99e-06	0.129131	0.420707	0.579293
144	0.0104089	0.0012054	0.0282057	0.00193267	0.00697494	0.00907035	0.000176464	0.00208033	0.000208604	0.00168275	7.26e-05	0.00432191	9.92e-05	0.00152347	0.00173175	0.0692974	0.0660201	6.82e-06	0.133071	0.424953	0.575047
145	0.0104294	0.00120904	0.0282292	0.00193348	0.00699769	0.00907224	0.000176937	0.00213077	0.000209234	0.00171851	7.33e-05	0.00432398	9.98e-05	0.00155499	0.00174208	0.0696624	0.0663273	6.75e-06	0.133518	0.424768	0.575232
146	0.0104702	0.00121251	0.0283622	0.00194911	0.00699824	0.00909315	0.000177096	0.00217412	0.000209353	0.00174183	7.37e-05	0.00435788	9.99e-05	0.00158073	0.00174586	0.0697095	0.0664444	6.81e-06	0.135408	0.425357	0.574643
147	0.0104813	0.00121289	0.0283917	0.00195136	0.00701018	0.00909732	0.000177282	0.00221899	0.00020942	0.00174883	7.38e-05	0.0043644	0.000100335	0.0015885	0.001756	0.0700694	0.0665851	6.8e-06	0.137278	0.423873	0.576127
148	0.010493	0.00121861	0.0284474	0.00195242	0.00701086	0.00921581	0.000177318	0.00222581	0.000209461	0.00175946	7.39e-05	0.00437079	0.000100429	0.0015941	0.00176108	0.0723153	0.0667353	6.81e-06	0.139082	0.408661	0.591339
149	0.0104936	0.0012207	0.0285382	0.0019632	0.00701945	0.00931959	0.000177423	0.00225822	0.00020954	0.00176673	7.39e-05	0.00437342	0.000100608	0.00159493	0.00177096	0.0729887	0.0675452	6.63e-06	0.138401	0.410236	0.589764
150	0.010502	0.00122948	0.0285718	0.00198734	0.00703143	0.00933034	0.000177429	0.0022624	0.000209658	0.00183845	7.43e-05	0.0043844	0.000101152	0.00161981	0.00177515	0.0736155	0.0682529	6.44e-06	0.137441	0.411328	0.588672
151	0.0105666	0.001231	0.0285732	0.00199376	0.00703459	0.00956732	0.000177702	0.00229978	0.000209665	0.00185228	7.45e-05	0.00439657	0.000102383	0.00162835	0.00178749	0.0741605	0.0685036	6.5e-06	0.140211	0.409231	0.590769
152	0.0106276	0.00123598	0.0285956	0.00199557	0.00704361	0.00959664	0.00017846	0.00230462	0.000209725	0.00188338	7.46e-05	0.00441256	0.000103252	0.0016518	0.00179532	0.0748554	0.0685992	6.51e-06	0.141318	0.405063	0.594937
153	0.0106652	0.00123883	0.0287487	0.0020014	0.00706782	0.00964501	0.000179053	0.00246125	0.000209904	0.00189421	7.53e-05	0.00442657	0.000104579	0.00165978	0.00179674	0.075339	0.0689762	6.53e-06	0.146084	0.40479	0.59521
154	0.010677	0.0012398	0.0287578	0.00200305	0.0070786	0.00966037	0.000180056	0.00251696	0.000210213	0.00190005	7.58e-05	0.00447506	0.000105344	0.00169428	0.00180232	0.0756063	0.0700326	6.26e-06	0.143528	0.411048	0.588952
155	0.0106817	0.00124072	0.0288396	0.00201073	0.0071086	0.00967215	0.000180144	0.00252298	0.000210901	0.00192135	7.64e-05	0.00451628	0.000105763	0.00170405	0.00180542	0.075699	0.070528	6.18e-06	0.142099	0.414148	0.585852
156	0.0107344	0.00124185	0.0288768	0.0020148	0.00711904	0.0097355	0.000180333	0.00259389	0.000212049	0.00194488	7.65e-05	0.00451773	0.000105826	0.00172426	0.00181004	0.0762498	0.0710436	6.11e-06	0.144042	0.414247	0.585753
157	0.0107477	0.00124229	0.0288883	0.00201536	0.0071234	0.00975809	0.000181697	0.00264394	0.000213324	0.00196438	7.71e-05	0.00453507	0.000105917	0.00174849	0.00181077	0.0768378	0.071123	6.11e-06	0.145677	0.410871	0.589129
158	0.0107678	0.00124735	0.0289574	0.00201664	0.00712737	0.00976054	0.000181911	0.00273008	0.000213483	0.00207176	7.72e-05	0.0046025	0.00010633	0.0017532	0.00181454	0.0781756	0.071516	6.07e-06	0.151695	0.40488	0.59512
159	0.01082	0.0012524	0.028994	0.00202071	0.00713514	0.00976678	0.000182166	0.00274037	0.000213522	0.00208465	7.74e-05	0.00460504	0.000108184	0.00175631	0.00181719	0.0783358	0.0719079	6e-06	0.150614	0.406677	0.593323
160	0.0108245	0.00126803	0.0290077	0.00202652	0.00713754	0.00979936	0.000182696	0.00276693	0.000213686	0.00211163	7.85e-05	0.0046785	0.000108317	0.00176104	0.00182302	0.0786985	0.0719381	6.04e-06	0.151972	0.404467	0.595533
161	0.0108897	0.00129527	0.0290628	0.00202879	0.00713859	0.00981543	0.000183884	0.00286352	0.000214826	0.00217126	7.85e-05	0.00469297	0.000108842	0.00176214	0.00182444	0.0797353	0.0721463	6.04e-06	0.157137	0.39924	0.60076
162	0.0109032	0.00130768	0.029133	0.00203251	0.00714664	0.00994868	0.000184436	0.00289333	0.000215113	0.00225052	7.87e-05	0.00472074	0.000108858	0.00177184	0.00182638	0.0797371	0.0721788	6.13e-06	0.161282	0.399369	0.600631
163	0.0109729	0.00131047	0.0291793	0.00204647	0.00718913	0.00997748	0.000185369	0.00291016	0.000215686	0.00229785	7.92e-05	0.00472921	0.000110398	0.00177622	0.00182851	0.0803774	0.0722297	6.18e-06	0.164234	0.395531	0.604469
164	0.0110044	0.00131567	0.0291901	0.00205465	0.00719403	0.0100055	0.00018581	0.00296754	0.000215879	0.00235895	7.97e-05	0.00473223	0.000110549	0.00177815	0.00182998	0.0809879	0.0729753	6.03e-06	0.164636	0.397029	0.602971
165	0.0110371	0.00131612	0.0292384	0.0020575	0.00720199	0.0100099	0.00018649	0.00301128	0.000216071	0.00241857	7.98e-05	0.00473981	0.000110844	0.00181369	0.00183563	0.0810288	0.0729832	6.08e-06	0.167591	0.396843	0.603157
166	0.0110942	0.00131632	0.029288	0.00206146	0.00720268	0.0100573	0.000186784	0.00305085	0.000216364	0.00243299	8.01e-05	0.00474866	0.000112023	0.00181726	0.00184305	0.0810533	0.0730021	6.14e-06	0.169672	0.39679	0.60321
167	0.0110949	0.00131845	0.0293528	0.00207129	0.0072121	0.010092	0.000187209	0.00309419	0.000216737	0.00251491	8.02e-05	0.00475776	0.000112284	0.00182988	0.00184473	0.0816301	0.0732486	6.12e-06	0.17258	0.39491	0.60509
168	0.0111073	0.00131948	0.0293542	0.00208496	0.00721584	0.0101261	0.000187535	0.00312399	0.000217255	0.00251756	8.04e-05	0.00476816	0.000112488	0.00184015	0.00184535	0.0821571	0.0732761	6.12e-06	0.174182	0.391767	0.608233
169	0.0111197	0.00132479	0.0294564	0.00209479	0.00722458	0.0101447	0.000187548	0.00326462	0.000219499	0.00252327	8.05e-05	0.00479721	0.000112545	0.00185051	0.00185533	0.082973	0.0736895	6.07e-06	0.177644	0.389763	0.610237
170	0.0111466	0.00133707	0.0294804	0.00212529	0.00725367	0.0101505	0.00018774	0.00335468	0.000219754	0.00252354	8.06e-05	0.00480407	0.000113028	0.00188082	0.00186044	0.0829769	0.0737392	6.11e-06	0.180723	0.390177	0.609823
171	0.0112196	0.0013388	0.0295059	0.00214031	0.00726907	0.0101832	0.000188486	0.00338283	0.000219989	0.00252959	8.1e-05	0.00484077	0.000113825	0.00188425	0.00186519	0.0831245	0.0739919	6.12e-06	0.181746	0.390991	0.609009
172	0.0112323	0.00133948	0.0295312	0.00214181	0.00728296	0.0102273	0.000188662	0.00357224	0.000220942	0.00253003	8.14e-05	0.00484524	0.000115335	0.00188944	0.00188018	0.0835972	0.0742635	6.11e-06	0.185052	0.390153	0.609847
173	0.0112332	0.00133983	0.029594	0.0021461	0.0072852	0.0102346	0.000189362	0.00357862	0.000221654	0.00258757	8.24e-05	0.00485841	0.000116126	0.00191245	0.00188269	0.0836814	0.0743089	6.13e-06	0.185504	0.389955	0.610045
174	0.0112447	0.0013404	0.0295989	0.00214883	0.00728975	0.0102931	0.000189972	0.00361062	0.000223069	0.00259657	8.25e-05	0.00486196	0.00011634	0.00192902	0.00188456	0.0842521	0.0751282	5.96e-06	0.183481	0.392167	0.607833
175	0.0112554	0.00134221	0.029601	0.00218825	0.00730162	0.0103896	0.000190017	0.00365798	0.000223507	0.00261798	8.27e-05	0.00486389	0.000117871	0.00196263	0.00188587	0.0848506	0.0752805	5.96e-06	0.186112	0.389524	0.610476
176	0.0113279	0.00134432	0.0296082	0.00219192	0.0073073	0.0104046	0.000190604	0.00368071	0.000225718	0.00262589	8.31e-05	0.00491	0.000118478	0.00199527	0.00188831	0.0849808	0.0755448	5.95e-06	0.187371	0.390504	0.609496
177	0.0113347	0.0013486	0.0296212	0.0021987	0.00734396	0.0104491	0.000191692	0.00370206	0.000227747	0.00266987	8.39e-05	0.0049128	0.000121212	0.00200096	0.00189233	0.0851888	0.0766314	5.74e-06	0.183028	0.39673	0.60327
178	0.0113348	0.00135162	0.0296283	0.00220184	0.0073455	0.0105795	0.000191837	0.0037359	0.000228464	0.00276001	8.41e-05	0.00491573	0.000121761	0.00200192	0.00189262	0.0853558	0.0769842	5.72e-06	0.185188	0.398048	0.601952
179	0.0113783	0.00135793	0.0296297	0.00220728	0.00736039	0.0106332	0.000192529	0.0039626	0.000230568	0.00276063	8.46e-05	0.0049247	0.000122175	0.00201232	0.00189412	0.0853912	0.0771724	5.76e-06	0.189621	0.39929	0.60071
180	0.011493	0.00137422	0.0296314	0.00221895	0.00737544	0.0107516	0.000192579	0.00398853	0.00023121	0.0027855	8.47e-05	0.00492775	0.000122362	0.00203193	0.00189693	0.0854072	0.0774036	5.81e-06	0.191747	0.400611	0.599389
181	0.0115153	0.00138542	0.0296356	0.00222391	0.00739323	0.0107674	0.000192672	0.00402735	0.00023158	0.00284364	8.47e-05	0.00495221	0.000122521	0.00204425	0.00189974	0.0855892	0.0777169	5.77e-06	0.193254	0.401625	0.598375
182	0.0115294	0.00139358	0.0296498	0.00223714	0.00740414	0.0108143	0.00019311	0.00405326	0.000232054	0.00292821	8.55e-05	0.00495648	0.000122904	0.00204801	0.00190321	0.08566	0.0777706	5.8e-06	0.195123	0.401522	0.598478
183	0.0115531	0.00140172	0.0296583	0.00223788	0.00742724	0.0108314	0.000193675	0.00411516	0.000232835	0.00293683	8.55e-05	0.00498613	0.000123727	0.00205352	0.00191395	0.0860719	0.0779554	5.79e-06	0.196494	0.400288	0.599712
184	0.0116254	0.00140917	0.0296939	0.00224112	0.00744303	0.0108457	0.000193836	0.00414121	0.000232866	0.00298022	8.73e-05	0.00500047	0.000124938	0.00206424	0.00191538	0.0866855	0.0783187	5.75e-06	0.194459	0.398981	0.601019
185	0.0116259	0.00141815	0.0297	0.00224444	0.00747174	0.0109522	0.000193857	0.0042065	0.000233601	0.00303574	8.8e-05	0.00500882	0.000126415	0.00206551	0.00192115	0.0868444	0.0784988	5.77e-06	0.195437	0.399208	0.600792
186	0.0116328	0.00142198	0.0297335	0.00225262	0.00748774	0.0109894	0.000194649	0.0042346	0.0002341	0.00305539	8.83e-05	0.00505507	0.000126583	0.00206564	0.00192147	0.0869722	0.0785309	5.81e-06	0.197394	0.398638	0.601362
187	0.0117029	0.00142694	0.0297804	0.00225858	0.00749094	0.0110163	0.000195004	0.00427129	0.000234392	0.00307403	8.88e-05	0.00506248	0.000126788	0.00208116	0.0019219	0.0872534	0.0785723	5.85e-06	0.19884	0.397198	0.602802
188	0.011713	0.00143617	0.029798	0.0022588	0.00749609	0.011018	0.000196004	0.00428511	0.000234619	0.00308599	8.93e-05	0.00509022	0.000127156	0.00209328	0.00192351	0.0874783	0.0794216	5.68e-06	0.194546	0.401539	0.598461
189	0.0117397	0.00144234	0.0298542	0.00227544	0.00751751	0.0110264	0.000196179	0.00430524	0.000234762	0.00311137	8.94e-05	0.00509209	0.000127762	0.00210048	0.00192658	0.0879743	0.0806313	5.45e-06	0.189683	0.406604	0.593396
190	0.0117595	0.00144952	0.0299148	0.00230893	0.00752753	0.011187	0.00019646	0.00439717	0.000234865	0.00311665	8.94e-05	0.00512509	0.000127889	0.00210376	0.00192804	0.0881122	0.0808963	5.48e-06	0.192306	0.407494	0.592506
191	0.0117767	0.00144986	0.030026	0.00230979	0.00754129	0.0112275	0.000196859	0.00440896	0.000236177	0.00313401	8.97e-05	0.00513486	0.000128276	0.00213683	0.00192921	0.0887015	0.0809686	5.51e-06	0.193488	0.404456	0.595544
192	0.0117904	0.00146292	0.0300324	0.00232517	0.0075463	0.0112365	0.000197049	0.00441159	0.000236557	0.00314674	8.97e-05	0.00515054	0.000128616	0.00215193	0.00193219	0.0891217	0.0811752	5.48e-06	0.193368	0.403301	0.596699
193	0.0117905	0.00146536	0.0300562	0.00232668	0.00754784	0.0112534	0.000197422	0.00452493	0.000236919	0.00315138	9e-05	0.00525193	0.000128871	0.00216935	0.00193243	0.0898795	0.0813127	5.48e-06	0.196478	0.399815	0.600185
194	0.0117906	0.00146828	0.0301638	0.00234493	0.0075508	0.011275	0.000197695	0.00468152	0.000237167	0.00315287	9.02e-05	0.00525264	0.000129587	0.00218463	0.00193389	0.0903417	0.0817257	5.45e-06	0.196411	0.399984	0.600016
195	0.0117943	0.00148447	0.0301832	0.00234885	0.00755518	0.0112767	0.000198293	0.00499067	0.000237283	0.00319697	9.09e-05	0.00525771	0.000130624	0.00221474	0.00194362	0.090517	0.081869	5.48e-06	0.198389	0.400187	0.599813
196	0.0118063	0.00148542	0.0302182	0.00234954	0.00757064	0.0112898	0.000198411	0.00507055	0.000238459	0.00321065	9.1e-05	0.00526981	0.000130805	0.00223054	0.00194665	0.0911772	0.0821309	5.45e-06	0.199014	0.398117	0.601883
197	0.0118177	0.00149961	0.0304278	0.00236226	0.00758357	0.0112947	0.000198544	0.00507085	0.000239687	0.00325106	9.11e-05	0.00527175	0.00013089	0.00225638	0.00194748	0.0916173	0.0821334	5.5e-06	0.200195	0.39566	0.60434
198	0.0118178	0.00150719	0.0304947	0.00236777	0.00759061	0.0112999	0.000198545	0.00515063	0.000239832	0.00327556	9.12e-05	0.00529307	0.000131431	0.00227014	0.00194795	0.0916759	0.0833698	5.3e-06	0.194975	0.403324	0.596676
199	0.0118707	0.00151032	0.0304982	0.00237453	0.0076001	0.0113328	0.000200016	0.00516471	0.000241032	0.00328627	9.13e-05	0.00531372	0.000131482	0.00227307	0.00194808	0.0924494	0.0840735	5.18e-06	0.193761	0.403291	0.596709
200	0.0118926	0.00151592	0.0305144	0.00237674	0.00762704	0.0113967	0.000200365	0.00519549	0.000241144	0.00332177	9.15e-05	0.0053186	0.000131585	0.00227482	0.00195403	0.0935584	0.0841244	5.19e-06	0.19559	0.397282	0.602718
201	0.0119165	0.00152002	0.0305412	0.00238404	0.00763955	0.0113982	0.00020103	0.00530976	0.000241521	0.00332223	9.15e-05	0.00533001	0.00013207	0.00227992	0.00195485	0.0939441	0.0844171	5.17e-06	0.195801	0.397045	0.602955
202	0.0119247	0.00152185	0.0305633	0.00238996	0.00765478	0.0114384	0.000201729	0.00537891	0.000241874	0.00333773	9.18e-05	0.00533419	0.000134248	0.00228167	0.00195769	0.094191	0.0845626	5.17e-06	0.196362	0.396607	0.603393
203	0.0119388	0.00152264	0.030595	0.00239341	0.00766103	0.0114652	0.000201755	0.00550022	0.000242204	0.00333934	9.19e-05	0.00543656	0.000135012	0.0022818	0.00197057	0.0955748	0.0848281	5.14e-06	0.198509	0.390641	0.609359
204	0.0119428	0.00152613	0.0306017	0.00239686	0.00767148	0.0115339	0.000202411	0.00564204	0.000242477	0.00334674	9.24e-05	0.00548059	0.000135774	0.00228429	0.00198173	0.0960587	0.0848377	5.19e-06	0.201191	0.388108	0.611892
205	0.0119598	0.00152624	0.0306072	0.00240351	0.00769433	0.0115381	0.000202781	0.0056891	0.000243021	0.00339488	9.33e-05	0.00552867	0.0001382	0.00230479	0.00198282	0.096376	0.0848755	5.2e-06	0.202196	0.386611	0.613389
206	0.0120022	0.0015446	0.0306405	0.00241282	0.00770166	0.0117802	0.000203644	0.00583985	0.000243504	0.00341087	9.34e-05	0.00554772	0.000138708	0.00230851	0.00198798	0.0965749	0.0849315	5.3e-06	0.206659	0.385811	0.614189
207	0.0120375	0.00154954	0.0306555	0.00242062	0.00771071	0.0118643	0.000204696	0.00584942	0.000244671	0.00342552	9.36e-05	0.0055765	0.000139379	0.00231873	0.00199021	0.0966093	0.0851622	5.31e-06	0.207277	0.386965	0.613035
208	0.0120432	0.00155953	0.0306804	0.00242361	0.00772628	0.0118694	0.000204924	0.00592265	0.000246828	0.00344046	9.4e-05	0.00564063	0.000139455	0.00232287	0.00199457	0.0974478	0.0852426	5.3e-06	0.208938	0.38297	0.61703
209	0.0120678	0.00156052	0.0308139	0.00243937	0.00774326	0.0119117	0.000205361	0.00603453	0.000248245	0.00344444	9.45e-05	0.00565081	0.000139536	0.00232392	0.00199532	0.0978543	0.0853239	5.35e-06	0.211156	0.381397	0.618603
210	0.0120869	0.00156373	0.0308228	0.00245696	0.0077436	0.0119335	0.000205478	0.00647619	0.000248799	0.00346769	9.46e-05	0.0056765	0.000139861	0.00232764	0.00199583	0.0980975	0.0856764	5.39e-06	0.216553	0.382589	0.617411
211	0.0121247	0.00156438	0.0308846	0.00246793	0.007746	0.0119525	0.000205801	0.00652446	0.000248894	0.00349806	9.47e-05	0.0056913	0.000140302	0.00232799	0.00199984	0.0989257	0.0857314	5.4e-06	0.218432	0.378544	0.621456
212	0.0121338	0.00157011	0.0308988	0.00247951	0.00775363	0.0119542	0.000205915	0.00661554	0.000249753	0.00350203	9.48e-05	0.00570546	0.000141167	0.00233029	0.00200019	0.0992471	0.086177	5.34e-06	0.217502	0.379623	0.620377
213	0.0121762	0.00157703	0.0309407	0.00248773	0.00775806	0.0119883	0.000206782	0.00699308	0.000251892	0.00351799	9.53e-05	0.00570705	0.000142184	0.00233964	0.00200152	0.0993023	0.0862346	5.43e-06	0.22196	0.379947	0.620053
214	0.0121784	0.00158623	0.030989	0.0024886	0.00775973	0.0120206	0.000206875	0.00700162	0.000251978	0.00351949	9.56e-05	0.00573234	0.000143517	0.00234332	0.00200377	0.100081	0.0862539	5.42e-06	0.221562	0.375976	0.624024
215	0.0121802	0.00158775	0.0310262	0.00249999	0.00777872	0.0122114	0.000207151	0.00705477	0.000252493	0.00353812	9.58e-05	0.0057375	0.000143576	0.00234784	0.00200405	0.100685	0.0863602	5.45e-06	0.223896	0.373401	0.626599
216	0.0121819	0.00160309	0.0310599	0.00250321	0.00778519	0.0122787	0.00020748	0.00710264	0.000252668	0.00353899	9.62e-05	0.00578424	0.000143669	0.00234801	0.00200552	0.101436	0.0865224	5.44e-06	0.224127	0.370498	0.629502
217	0.0121825	0.00160507	0.0310894	0.00252979	0.00778607	0.0122941	0.000207641	0.00710978	0.000252763	0.00354411	9.71e-05	0.00579418	0.000144187	0.0023535	0.00200642	0.101853	0.0865765	5.43e-06	0.223326	0.368695	0.631305
218	0.012184	0.00162849	0.031096	0.00253325	0.00779917	0.0123725	0.000207908	0.00715589	0.000254093	0.00354842	9.72e-05	0.00579782	0.000146065	0.00237691	0.00200739	0.102226	0.0866366	5.44e-06	0.224402	0.367141	0.632859
219	0.0121947	0.00163306	0.0311063	0.00254022	0.00781651	0.0123828	0.000207964	0.00730074	0.000255983	0.00355252	9.73e-05	0.00581659	0.000147497	0.00237763	0.00200806	0.102884	0.0867408	5.43e-06	0.22597	0.364528	0.635472
220	0.0121985	0.00163561	0.0311887	0.0025422	0.00782767	0.0123869	0.000208076	0.00731913	0.000258496	0.00356878	9.73e-05	0.00583634	0.000148641	0.00238193	0.00200823	0.102977	0.0867692	5.45e-06	0.226959	0.364266	0.635734
221	0.0122067	0.0016509	0.0312067	0.00256233	0.00782887	0.0124676	0.000209229	0.00736825	0.000259034	0.00357758	9.74e-05	0.0058557	0.000149266	0.00238517	0.00201024	0.103045	0.0870584	5.45e-06	0.227491	0.365615	0.634385
222	0.0122535	0.00165466	0.0312221	0.0025681	0.00783331	0.0125068	0.000209638	0.00743261	0.000260973	0.00360643	9.75e-05	0.00586389	0.000149378	0.00238542	0.00201104	0.103806	0.0873367	5.41e-06	0.228673	0.363442	0.636558
223	0.0122555	0.00167185	0.0312365	0.0025739	0.00783974	0.012565	0.000209935	0.00748841	0.000261453	0.00362495	9.75e-05	0.0058803	0.000149699	0.00239183	0.00201261	0.10399	0.0873638	5.43e-06	0.23012	0.362682	0.637318
224	0.0122815	0.00168385	0.0312381	0.002576	0.00784974	0.0126821	0.000210623	0.00750462	0.000261634	0.0036282	9.76e-05	0.00591061	0.000151681	0.00239461	0.00202317	0.104607	0.0876872	5.4e-06	0.230044	0.361435	0.638565
225	0.0123267	0.00169649	0.0312387	0.00260528	0.00785695	0.0127329	0.00021109	0.0076218	0.000261982	0.0036328	9.79e-05	0.0059325	0.000151744	0.00239483	0.00202611	0.105639	0.0878731	5.37e-06	0.231434	0.357474	0.642526
226	0.0123343	0.00169653	0.0312406	0.00261168	0.0078587	0.012755	0.000211193	0.00770988	0.000262351	0.00363609	9.79e-05	0.00597283	0.000152565	0.00240935	0.00202848	0.105744	0.0878849	5.4e-06	0.232808	0.357059	0.642941
227	0.0123419	0.0017044	0.0312493	0.0026326	0.00786704	0.0128769	0.000211393	0.00781324	0.000262577	0.00364796	9.85e-05	0.00598309	0.000152738	0.00240964	0.00202988	0.105875	0.0879056	5.45e-06	0.234932	0.356533	0.643467
228	0.0123725	0.00170642	0.0312737	0.00264492	0.00787147	0.0129278	0.00021168	0.00783759	0.000262757	0.00364858	9.88e-05	0.00600824	0.000152854	0.00241637	0.00203023	0.10599	0.0879201	5.48e-06	0.236145	0.356025	0.643975
229	0.0123812	0.00176019	0.0313292	0.00264649	0.00789024	0.0129643	0.000212013	0.00791106	0.000262817	0.00365014	9.9e-05	0.00600984	0.000152872	0.00242118	0.00203831	0.10658	0.088178	5.45e-06	0.234135	0.35471	0.64529
230	0.0123959	0.00176881	0.0314626	0.00264983	0.00789964	0.0129822	0.000212575	0.00791477	0.000263697	0.00368841	9.91e-05	0.00603241	0.000153668	0.00242124	0.0020427	0.106916	0.0882457	5.47e-06	0.234893	0.35352	0.64648
231	0.0123997	0.00178042	0.0315256	0.00265392	0.00792858	0.0130083	0.000212749	0.00801163	0.000263861	0.00368926	9.92e-05	0.00605772	0.000154152	0.00242257	0.00204827	0.107487	0.088337	5.48e-06	0.236096	0.351389	0.648611
232	0.0124174	0.00180829	0.0315862	0.00266326	0.00793571	0.0130205	0.000213469	0.00813653	0.000264011	0.00369323	9.96e-05	0.00608847	0.000154418	0.00243268	0.00205352	0.108698	0.088522	5.43e-06	0.236319	0.346815	0.653185
233	0.0124283	0.00181894	0.0316041	0.00267211	0.00794467	0.0130323	0.000213967	0.00816671	0.000264042	0.00369555	9.96e-05	0.00616652	0.000154836	0.00244739	0.00205844	0.109954	0.0890386	5.31e-06	0.234626	0.343895	0.656105
234	0.0124491	0.00182289	0.0316374	0.00267256	0.00794694	0.0130772	0.00021454	0.00817287	0.000264099	0.00371837	9.97e-05	0.00621065	0.000154916	0.00245388	0.00205899	0.109961	0.0891975	5.33e-06	0.235342	0.344721	0.655279
235	0.012466	0.00183291	0.0317188	0.00271813	0.00795174	0.0130828	0.000216414	0.00818281	0.000264312	0.00372627	9.97e-05	0.00624038	0.000155227	0.00247789	0.00205911	0.110413	0.0892455	5.33e-06	0.236891	0.342933	0.657067
236	0.0124807	0.00183303	0.031795	0.00272024	0.00796847	0.0131062	0.000216545	0.00818714	0.000264426	0.00372698	9.98e-05	0.00625673	0.000155329	0.00248347	0.00206492	0.110716	0.0892538	5.34e-06	0.237529	0.341601	0.658399
237	0.0124825	0.00184927	0.0318306	0.00273208	0.00798019	0.0131423	0.000217054	0.00820676	0.000265298	0.00373813	9.98e-05	0.00630971	0.000155842	0.0024849	0.00207297	0.110877	0.0893272	5.35e-06	0.238258	0.341261	0.658739
238	0.0125221	0.00186039	0.0318374	0.00273343	0.00799241	0.0132096	0.000217074	0.00835796	0.000265538	0.00378027	0.0001	0.00631202	0.000157128	0.00249218	0.00207376	0.111232	0.089347	5.4e-06	0.242078	0.339779	0.660221
239	0.01253	0.00189267	0.0318473	0.00273432	0.00800718	0.0132794	0.000217484	0.00853956	0.000266702	0.00378237	0.000100035	0.00632498	0.000159444	0.0024945	0.00207576	0.111338	0.0893757	5.45e-06	0.244558	0.339522	0.660478
240	0.0125547	0.00190139	0.031859	0.00273692	0.00800756	0.0132984	0.000217718	0.00867791	0.000267313	0.003787	0.000100296	0.00632798	0.000159501	0.00250117	0.00207881	0.111375	0.0894044	5.49e-06	0.246495	0.339578	0.660422
241	0.0126006	0.00190762	0.0318652	0.00274418	0.00801297	0.0133863	0.00021843	0.00867987	0.000268334	0.00379413	0.000100604	0.00635487	0.00015966	0.00250887	0.00208535	0.111788	0.0894286	5.5e-06	0.248252	0.337752	0.662248
242	0.012622	0.0019244	0.0318677	0.00276626	0.00801453	0.0134426	0.000218456	0.00877381	0.00026897	0.0038078	0.000101196	0.0063601	0.000159857	0.00252062	0.00209076	0.112738	0.0895284	5.47e-06	0.249384	0.334052	0.665948
243	0.0126237	0.00193512	0.0319656	0.00278127	0.00804384	0.0135138	0.000218918	0.00888302	0.000270871	0.00380897	0.000101199	0.0063631	0.000160271	0.00252117	0.00209223	0.112923	0.0896363	5.52e-06	0.252127	0.333904	0.666096
244	0.0126908	0.00196271	0.0319906	0.00278496	0.00804603	0.0135197	0.000219324	0.00893477	0.000271614	0.00381437	0.000101222	0.00639738	0.000160486	0.00252162	0.0020928	0.114073	0.0896423	5.47e-06	0.252755	0.328843	0.671157
245	0.0126971	0.00197898	0.0320043	0.00278615	0.00805558	0.0136073	0.000219919	0.00900953	0.000272158	0.00381952	0.000101512	0.00642334	0.000160633	0.00252351	0.0020963	0.114363	0.0896678	5.5e-06	0.25435	0.327698	0.672302
246	0.0126985	0.00198784	0.0320479	0.00279127	0.00806009	0.0136909	0.000220156	0.00903561	0.000272599	0.00382289	0.000101568	0.00646014	0.000161046	0.00252466	0.00209651	0.114529	0.0896751	5.53e-06	0.25599	0.326986	0.673014
247	0.0127031	0.00200793	0.0320636	0.00281293	0.00806815	0.0137689	0.000220616	0.00909898	0.000272655	0.00383561	0.000101864	0.00647245	0.000161604	0.00252764	0.0020967	0.114759	0.0896758	5.56e-06	0.257606	0.325976	0.674024
248	0.0127123	0.0020193	0.0320659	0.0028265	0.008081	0.0138524	0.000220922	0.0091445	0.000272905	0.00383872	0.000101954	0.0064801	0.000162256	0.00255887	0.00209818	0.115044	0.089735	5.57e-06	0.259333	0.325032	0.674968
249	0.0127139	0.00202029	0.0322431	0.002833	0.00808959	0.0138824	0.000220999	0.0091667	0.000273994	0.00385122	0.000102039	0.0064868	0.000162878	0.00256154	0.00210148	0.115415	0.0897506	5.6e-06	0.260499	0.323605	0.676395
250	0.012717	0.00202401	0.0323125	0.00283821	0.00809308	0.0139222	0.000221559	0.00930229	0.000274308	0.00385616	0.000102336	0.00649251	0.000163417	0.00256339	0.00210357	0.115617	0.0897965	5.63e-06	0.262236	0.323076	0.676924
251	0.0127205	0.00204943	0.0324037	0.00286333	0.00811179	0.0139694	0.000223733	0.00935508	0.000274867	0.00386153	0.000102364	0.00652252	0.000163604	0.00258098	0.00210523	0.115702	0.0897984	5.68e-06	0.264125	0.322757	0.677243
252	0.012741	0.00205	0.0325877	0.00286694	0.00813837	0.0139827	0.000223747	0.0093852	0.000275995	0.00386316	0.000102525	0.00652556	0.00016402	0.00258117	0.00211151	0.115838	0.0898436	5.73e-06	0.264842	0.322522	0.677478
253	0.0127634	0.00205396	0.0326057	0.00287131	0.00817782	0.0140139	0.000224498	0.00943921	0.000276424	0.00387824	0.000102565	0.0065318	0.000164422	0.00258249	0.00211156	0.115967	0.0898849	5.76e-06	0.266661	0.322201	0.677799
254	0.0127843	0.0020833	0.0326327	0.00289171	0.00817822	0.0140222	0.000224957	0.009519	0.000276615	0.00389139	0.000102686	0.00653504	0.000165073	0.00258547	0.00211313	0.11598	0.0901053	5.76e-06	0.266021	0.323382	0.676618
255	0.0127915	0.00209302	0.0327487	0.0029014	0.00818039	0.0141128	0.000225396	0.00978981	0.000276907	0.0039028	0.000102867	0.00654304	0.000165488	0.00258754	0.00211429	0.116368	0.090209	5.84e-06	0.269766	0.322449	0.677551
256	0.0128005	0.00211357	0.0327906	0.00290524	0.00819482	0.0141459	0.000227685	0.00985143	0.000277473	0.00390826	0.000103417	0.00657763	0.000165599	0.00259863	0.0021174	0.116532	0.090344	5.85e-06	0.269428	0.322502	0.677498
257	0.0128123	0.00211672	0.032801	0.00291318	0.00822585	0.0141805	0.000227862	0.00986616	0.000278155	0.00391279	0.000103796	0.00658877	0.000165908	0.00261235	0.0021182	0.116903	0.0904668	5.83e-06	0.269569	0.321573	0.678427
258	0.0128181	0.00213188	0.0329336	0.00291487	0.00822812	0.0141848	0.000228613	0.0101727	0.000279415	0.0039136	0.000104006	0.0065962	0.000166235	0.00261425	0.00211982	0.117009	0.0904699	5.93e-06	0.272678	0.32138	0.67862
259	0.0128484	0.00217011	0.0329437	0.0029416	0.00823217	0.014294	0.000228734	0.0101999	0.000280088	0.00391424	0.000104053	0.00662908	0.00016698	0.00263024	0.00212286	0.117365	0.0906547	5.93e-06	0.274518	0.320797	0.679203
260	0.0128905	0.00217776	0.0329476	0.0029432	0.0082344	0.014309	0.000228891	0.0102403	0.00028025	0.00391891	0.000104095	0.00664468	0.000167033	0.00264193	0.00212954	0.117496	0.0907814	5.93e-06	0.274792	0.320909	0.679091
261	0.0129354	0.00218079	0.0329528	0.00297008	0.00823585	0.0143882	0.000229194	0.0102797	0.000280841	0.00392616	0.000104452	0.00668703	0.000167237	0.00264518	0.00213663	0.117838	0.0908626	5.95e-06	0.276689	0.31985	0.68015
262	0.012981	0.00218279	0.0329659	0.00299626	0.00823761	0.0144693	0.000229665	0.0102877	0.00028116	0.00392632	0.000104642	0.00671802	0.000167493	0.00264821	0.00214046	0.118238	0.0908687	5.96e-06	0.278857	0.318132	0.681868
263	0.0129938	0.00218495	0.0329816	0.00301283	0.00824322	0.0144778	0.000229769	0.010291	0.000281203	0.00394742	0.000104871	0.00673431	0.000167858	0.00268032	0.00214748	0.11999	0.0909103	5.81e-06	0.279024	0.311124	0.688876
264	0.0130519	0.00220141	0.032983	0.00301365	0.00824601	0.0145558	0.000230293	0.0103115	0.000281882	0.00396539	0.000104906	0.0067372	0.0001682	0.00268502	0.0021495	0.120288	0.0910672	5.81e-06	0.280544	0.310669	0.689331
265	0.0131086	0.00221189	0.0331227	0.00302356	0.00826395	0.0146479	0.000230579	0.0103229	0.000282994	0.00396887	0.000105107	0.00675021	0.000168274	0.00268821	0.00215297	0.120455	0.091362	5.85e-06	0.281316	0.311549	0.688451
266	0.0131181	0.00225038	0.0331256	0.00305222	0.00826822	0.0146734	0.000230859	0.0103385	0.000283789	0.00397009	0.000105227	0.00678158	0.000169208	0.00270067	0.00215548	0.120765	0.0913805	5.84e-06	0.282277	0.310361	0.689639
267	0.0131238	0.00225861	0.0331685	0.0030558	0.00827495	0.0147183	0.000231521	0.010401	0.000284112	0.00399902	0.000105451	0.00679234	0.000170147	0.00272605	0.00215585	0.121073	0.0915521	5.84e-06	0.283208	0.310041	0.689959
268	0.0131326	0.00226332	0.0331883	0.0030624	0.00828184	0.0147309	0.000232124	0.0104832	0.000284905	0.00400118	0.000105717	0.00682442	0.000171169	0.00273138	0.00215826	0.121176	0.0915899	5.86e-06	0.284048	0.309858	0.690142
269	0.0131445	0.00226726	0.0332164	0.00306436	0.00828398	0.0147461	0.000232358	0.0105536	0.000285286	0.00400373	0.000105787	0.0068271	0.000171207	0.00274091	0.00215913	0.122095	0.0916369	5.8e-06	0.284683	0.306464	0.693536
270	0.01315	0.00227649	0.0332164	0.00307982	0.0082875	0.0147601	0.000232623	0.0105949	0.00028538	0.00401874	0.000105808	0.00683218	0.000171284	0.00276138	0.00216014	0.1224	0.0917006	5.78e-06	0.285714	0.305587	0.694413
271	0.0131619	0.00228324	0.0332577	0.00308062	0.00830045	0.0149001	0.000233081	0.0106944	0.000285664	0.00402637	0.000106669	0.006872	0.000171483	0.00276412	0.00216712	0.122487	0.0918127	5.84e-06	0.286952	0.305799	0.694201
272	0.0131693	0.00231255	0.0332734	0.00309006	0.00830407	0.0149669	0.000234206	0.0107366	0.000286884	0.00402927	0.000106945	0.00687893	0.000172187	0.00276676	0.00217195	0.122885	0.091925	5.83e-06	0.287506	0.304792	0.695208
273	0.0132408	0.00232651	0.0332762	0.00309331	0.00830955	0.0149674	0.000235412	0.0110242	0.000287868	0.00405441	0.000107073	0.00689347	0.000172389	0.00279087	0.00217949	0.122998	0.0919278	5.9e-06	0.291347	0.304462	0.695538
274	0.0132508	0.00232993	0.0333668	0.00309486	0.00831957	0.0150044	0.000235691	0.0110864	0.000288228	0.00405642	0.000107812	0.00691089	0.000172837	0.00279693	0.00218698	0.123144	0.0920019	5.93e-06	0.290715	0.304323	0.695677
275	0.01326	0.00233102	0.0333815	0.00310243	0.00832157	0.015024	0.000236422	0.0110871	0.000289065	0.00405695	0.000108021	0.00691545	0.00017507	0.00281501	0.00218905	0.123453	0.0920119	5.92e-06	0.290839	0.30315	0.69685
276	0.0133612	0.00235147	0.0334233	0.00312803	0.00834006	0.0150704	0.000237274	0.0111342	0.000289194	0.0040612	0.000108138	0.00691608	0.000175242	0.00281584	0.00219465	0.123468	0.0920285	5.98e-06	0.293276	0.303142	0.696858
277	0.0133649	0.00238155	0.0334265	0.00313676	0.00835014	0.0152153	0.000237354	0.0111402	0.000289751	0.0040992	0.000108805	0.00695191	0.000175872	0.00281615	0.00219821	0.123972	0.0920365	5.98e-06	0.295191	0.301108	0.698892
278	0.0133713	0.00238595	0.033465	0.00316845	0.00835804	0.0152238	0.00023771	0.0111607	0.000290003	0.00411076	0.000109017	0.00697345	0.000176748	0.0028187	0.00219867	0.124091	0.092058	5.99e-06	0.29621	0.30077	0.69923
279	0.0133716	0.00239264	0.0334803	0.00319837	0.0083649	0.0152762	0.000238065	0.011185	0.000290325	0.00411194	0.000109411	0.00698081	0.000176913	0.00282329	0.00219951	0.124201	0.0921422	6e-06	0.296882	0.300765	0.699235
280	0.0134273	0.00239525	0.0335105	0.00320981	0.00836509	0.0152973	0.000238427	0.0112024	0.000290582	0.00411797	0.000109598	0.00701055	0.00017714	0.00282589	0.00219999	0.125036	0.0921741	5.95e-06	0.297774	0.297685	0.702315
281	0.0135219	0.00240165	0.0337563	0.00323936	0.00837217	0.0153701	0.000238783	0.0112438	0.00029132	0.00413036	0.000109721	0.00701991	0.000177212	0.00282616	0.00220258	0.125058	0.092248	6.06e-06	0.300859	0.298049	0.701951
282	0.0135944	0.00241832	0.0339309	0.00324192	0.00837387	0.0154036	0.000238894	0.0113907	0.000292051	0.00413888	0.000109928	0.00702457	0.000178451	0.00282629	0.00220337	0.125091	0.0924233	6.15e-06	0.301981	0.298934	0.701066
283	0.0136983	0.00243173	0.0340752	0.00325109	0.00837693	0.0154159	0.000239653	0.0114365	0.000293673	0.00414099	0.000110177	0.00703981	0.000178747	0.00282744	0.00221005	0.125149	0.0924788	6.21e-06	0.303383	0.299032	0.700968
284	0.0138	0.00245177	0.0341764	0.00329116	0.00839641	0.0155063	0.000239926	0.0114382	0.000293704	0.00416366	0.000110355	0.00710281	0.000179014	0.00285749	0.00221008	0.125255	0.0924893	6.3e-06	0.307461	0.2986	0.7014
285	0.0138374	0.00246733	0.0341936	0.00329322	0.0083968	0.0155568	0.000239971	0.0115221	0.000293746	0.00417337	0.000110403	0.00712052	0.000179424	0.00288194	0.00221358	0.12526	0.0925235	6.35e-06	0.309096	0.298744	0.701256
286	0.0138454	0.00247987	0.0342153	0.00329768	0.00840211	0.0156362	0.000240036	0.0115371	0.000294994	0.00419294	0.000110867	0.00713602	0.00018115	0.00289419	0.00221395	0.125541	0.0926333	6.35e-06	0.309699	0.29819	0.70181
287	0.0138623	0.00248166	0.0342297	0.00330261	0.00842221	0.0156402	0.000240511	0.0115737	0.000295011	0.00421869	0.000111087	0.00714233	0.00018149	0.0028969	0.00221806	0.125698	0.0927693	6.34e-06	0.309793	0.298293	0.701707
288	0.0138854	0.0024957	0.0342319	0.00330403	0.00842884	0.0156878	0.000240917	0.0115771	0.000297438	0.00421871	0.0001114	0.00715786	0.000181834	0.00289921	0.00221914	0.125873	0.0928653	6.34e-06	0.310469	0.298072	0.701928
289	0.0139284	0.00252858	0.0342623	0.00333905	0.00844072	0.015769	0.000241016	0.0116098	0.00029805	0.00421993	0.000111972	0.00716019	0.000182383	0.00290004	0.00221941	0.125894	0.0929344	6.39e-06	0.311551	0.298302	0.701698
290	0.013937	0.00254346	0.0344804	0.00335384	0.00844897	0.0157691	0.000241849	0.0116556	0.000298265	0.00422424	0.000112418	0.00716468	0.000183082	0.0029039	0.00222407	0.126264	0.0930594	6.4e-06	0.310598	0.297668	0.702332
291	0.0139416	0.00255401	0.0345545	0.00336879	0.00845133	0.0157711	0.000241884	0.0116863	0.000300039	0.00423938	0.000112481	0.00718	0.000184331	0.00290891	0.0022291	0.126316	0.0931682	6.42e-06	0.31106	0.298068	0.701932
292	0.0139428	0.00258686	0.0346164	0.00339383	0.00845319	0.0157976	0.000242078	0.0116953	0.0003003	0.00424483	0.000112713	0.00723984	0.000184892	0.00290995	0.00223051	0.12643	0.0933008	6.43e-06	0.310833	0.298306	0.701694
293	0.0139657	0.0025982	0.0346599	0.00340989	0.00847176	0.015815	0.000242223	0.0117011	0.000300909	0.00426244	0.000113199	0.00724357	0.000185465	0.00291825	0.00223166	0.12676	0.0933823	6.42e-06	0.310892	0.297467	0.702533
294	0.0139945	0.00262297	0.0346897	0.00345121	0.00847295	0.0158616	0.000242328	0.0117531	0.000301137	0.00428637	0.000113339	0.00728148	0.000186302	0.00292455	0.00223567	0.127185	0.0936403	6.4e-06	0.31149	0.29715	0.70285
295	0.0140001	0.00265033	0.0346915	0.00347944	0.0084781	0.0159575	0.000242576	0.0118199	0.000304232	0.0042873	0.000113622	0.00732921	0.00018711	0.00293958	0.00224229	0.127511	0.0937138	6.41e-06	0.313766	0.296252	0.703748
296	0.0140164	0.00265986	0.0347662	0.00348631	0.00848864	0.0161594	0.00024275	0.0119124	0.00030489	0.00429706	0.000114034	0.00733466	0.000187187	0.00294101	0.00224517	0.127575	0.0938059	6.5e-06	0.31682	0.296431	0.703569
297	0.0140421	0.0026801	0.0348054	0.00348804	0.00848944	0.0161662	0.000243253	0.0119247	0.000306659	0.00430388	0.000114058	0.00734048	0.000187356	0.00295662	0.00224966	0.127682	0.0938509	6.51e-06	0.317504	0.296258	0.703742
298	0.0140437	0.00271083	0.0348364	0.00356672	0.00850116	0.0161713	0.0002434	0.0119399	0.000307534	0.00431442	0.000115472	0.00734306	0.000187942	0.00298035	0.0022511	0.128066	0.0939925	6.47e-06	0.31593	0.295547	0.704453
299	0.0140597	0.00271797	0.035156	0.00358699	0.00850145	0.0162043	0.00024383	0.0120202	0.000308456	0.00431498	0.000115751	0.00735279	0.00018838	0.00300068	0.00225244	0.128123	0.0940262	6.58e-06	0.317241	0.29569	0.70431
300	0.0140667	0.00272165	0.0352529	0.00363861	0.00851343	0.0162158	0.000244464	0.0120973	0.000308635	0.00432917	0.000115807	0.00735458	0.000188435	0.00300222	0.00225499	0.128224	0.0941559	6.61e-06	0.318594	0.296044	0.703956
301	0.0140857	0.00274049	0.0355659	0.00364628	0.00853176	0.0162526	0.0002448	0.0122748	0.000308687	0.00433522	0.000116112	0.00736749	0.000188478	0.00300788	0.00225521	0.128329	0.0942185	6.74e-06	0.319884	0.296184	0.703816
302	0.0141003	0.00276151	0.0356037	0.00365753	0.00853604	0.0162708	0.000244856	0.0123135	0.000310093	0.00434058	0.000116363	0.00738257	0.00018968	0.00302585	0.00225747	0.128684	0.0943006	6.72e-06	0.319952	0.295289	0.704711
303	0.0141155	0.00276832	0.0356386	0.00367589	0.00853628	0.016296	0.000244962	0.0123236	0.000310763	0.00434599	0.000116589	0.00743225	0.000189748	0.003029	0.00225858	0.128718	0.0944195	6.74e-06	0.320302	0.295741	0.704259
304	0.0141319	0.00277098	0.0356732	0.00370164	0.00854563	0.0163191	0.000247314	0.0123807	0.000310786	0.0043564	0.000116727	0.00743537	0.000190689	0.00304177	0.00225965	0.129214	0.0944241	6.72e-06	0.321908	0.293951	0.706049
305	0.0141331	0.00278477	0.0357222	0.00374121	0.00855008	0.0163817	0.000248682	0.0123872	0.000310823	0.00436059	0.000117009	0.00744976	0.000190731	0.00304337	0.00226062	0.129275	0.0944587	6.75e-06	0.323076	0.293884	0.706116
306	0.0141733	0.00280475	0.0357335	0.00376772	0.00857103	0.0163956	0.000250125	0.0127615	0.000311174	0.00436546	0.000117581	0.00746035	0.000191892	0.00305381	0.00227087	0.129365	0.0945269	6.84e-06	0.324644	0.294042	0.705958
307	0.0142297	0.00282308	0.0358084	0.00381588	0.00857194	0.01648	0.000250381	0.0127975	0.000311767	0.00437465	0.000117901	0.00747496	0.000192599	0.00306266	0.00227437	0.130176	0.0946726	6.81e-06	0.325846	0.291769	0.708231
308	0.0142926	0.00283182	0.0358646	0.00383088	0.00860534	0.0165128	0.000252631	0.0128041	0.000311896	0.00440387	0.000118018	0.00749927	0.000192889	0.00306701	0.00227487	0.130387	0.0947089	6.84e-06	0.328452	0.291147	0.708853
309	0.0142992	0.0028416	0.0358902	0.00383561	0.00861447	0.0165502	0.000252828	0.0128085	0.000313359	0.00442888	0.000118199	0.00750395	0.000194227	0.00307035	0.00227606	0.130655	0.0947326	6.83e-06	0.329584	0.290277	0.709723
310	0.0143426	0.00284244	0.0360364	0.00383709	0.00862826	0.0165794	0.000254311	0.0128102	0.00031349	0.00443303	0.000118321	0.00751127	0.000197561	0.00307531	0.00228424	0.131395	0.0947839	6.8e-06	0.329519	0.287901	0.712099
311	0.0144125	0.0028593	0.0360534	0.00384568	0.00862911	0.0165879	0.00025441	0.0128294	0.000314331	0.00443809	0.000118425	0.00751653	0.000198123	0.00308052	0.00228474	0.131438	0.0947972	6.82e-06	0.33047	0.287785	0.712215
312	0.0144532	0.00290318	0.0360631	0.00384855	0.00865467	0.0166004	0.000254639	0.0128617	0.000314444	0.00445825	0.000118592	0.00754715	0.00019835	0.00308122	0.00228541	0.131918	0.0948203	6.8e-06	0.330876	0.286156	0.713844
313	0.0144595	0.00295183	0.0361097	0.00390099	0.00867557	0.0166098	0.000257351	0.012988	0.000314575	0.0044731	0.000118788	0.00755816	0.000199981	0.00308769	0.00228753	0.132112	0.0949565	6.81e-06	0.3313	0.286191	0.713809
314	0.0144692	0.00296238	0.0361712	0.00390386	0.00868609	0.0166132	0.000257743	0.0130785	0.000315002	0.00447425	0.000118859	0.00759614	0.000200184	0.0030877	0.00229764	0.132276	0.0949742	6.84e-06	0.331603	0.285748	0.714252
315	0.0144746	0.00299281	0.036224	0.00391631	0.00869446	0.0166258	0.000258054	0.0130788	0.000315568	0.00449694	0.000118956	0.00762653	0.000206231	0.00309386	0.00230084	0.133043	0.0949849	6.77e-06	0.330833	0.283091	0.716909
316	0.0144763	0.00299363	0.0363403	0.00393132	0.00872331	0.0167227	0.000258132	0.0132262	0.000315973	0.00455171	0.000119271	0.00763097	0.000206722	0.00311086	0.00231318	0.133081	0.0950202	6.87e-06	0.333942	0.283188	0.716812
317	0.0145057	0.00299431	0.036395	0.00396274	0.00872487	0.0168046	0.00025882	0.0132846	0.000316743	0.00455604	0.000119515	0.00764548	0.000206967	0.00311347	0.00231844	0.133258	0.0950344	6.91e-06	0.336059	0.282626	0.717374
318	0.0145153	0.00299525	0.0364851	0.00397237	0.0087562	0.0168352	0.000259546	0.0133659	0.000317249	0.00456368	0.000119943	0.00764924	0.000207716	0.00312139	0.00232239	0.133291	0.0950393	6.97e-06	0.337024	0.282598	0.717402
319	0.0145474	0.00300828	0.0368658	0.00403108	0.00876226	0.0168388	0.000260074	0.0133896	0.000318317	0.00456424	0.000119971	0.00766569	0.000207801	0.00313836	0.00232301	0.133951	0.0951872	6.99e-06	0.337773	0.281204	0.718796
320	0.0145847	0.00301906	0.0369394	0.0040882	0.00876532	0.0168716	0.000260215	0.0134103	0.00031859	0.00456689	0.000120066	0.00769827	0.000208632	0.00314053	0.00232438	0.133965	0.0953649	7.03e-06	0.338342	0.282013	0.717987
321	0.0146025	0.00302857	0.0369773	0.00409174	0.00877546	0.0169262	0.000260427	0.0134212	0.000319424	0.00460655	0.000120327	0.00771947	0.000210674	0.00315704	0.00232689	0.134319	0.0953771	7.03e-06	0.339892	0.280809	0.719191
322	0.0148131	0.00306315	0.0371438	0.00409515	0.00881411	0.0169435	0.000260639	0.0134256	0.00031953	0.00461341	0.000120486	0.00774797	0.000210723	0.00315762	0.00233175	0.13459	0.0954525	7.11e-06	0.341704	0.280202	0.719798
323	0.0148652	0.0031421	0.0371537	0.00409539	0.00881419	0.0169991	0.000261047	0.013465	0.000319923	0.00462352	0.000120765	0.00775776	0.000210912	0.00316365	0.00233573	0.135025	0.0955574	7.08e-06	0.340643	0.279157	0.720843
324	0.0148682	0.00316451	0.0372004	0.00417402	0.00881668	0.017162	0.000261305	0.0134718	0.000320107	0.00463349	0.000121321	0.00776583	0.000211107	0.00318893	0.00233946	0.135065	0.0955757	7.16e-06	0.342978	0.279032	0.720968
325	0.0148886	0.00319276	0.0372134	0.00417974	0.00883499	0.0171989	0.000263558	0.0135189	0.00032075	0.00464622	0.000122102	0.00782706	0.000211912	0.00319087	0.00234	0.135197	0.0955807	7.18e-06	0.343479	0.27857	0.72143
326	0.014903	0.00323326	0.0373089	0.00423258	0.00885579	0.0172454	0.000263732	0.0135583	0.000320823	0.00464686	0.000122187	0.00783713	0.000212604	0.00320708	0.00234218	0.135582	0.0956054	7.19e-06	0.344803	0.2774	0.7226
327	0.0150215	0.00325708	0.0373237	0.00423419	0.00885802	0.0172656	0.000263831	0.0136142	0.000321781	0.00464844	0.000122283	0.00787754	0.000212952	0.00322675	0.00234224	0.135658	0.0956328	7.24e-06	0.346658	0.277218	0.722782
328	0.0150645	0.00327698	0.0373751	0.00425064	0.00885873	0.0172724	0.000264263	0.01363	0.000323025	0.00464883	0.0001235	0.00793047	0.000215103	0.00324493	0.00234963	0.135867	0.095651	7.25e-06	0.345011	0.276579	0.723421
329	0.0151274	0.00328325	0.0374316	0.00432605	0.00886639	0.0172959	0.000264824	0.0136786	0.00032394	0.00464936	0.000123848	0.00794218	0.00021572	0.00328672	0.00234995	0.136162	0.0957031	7.27e-06	0.34568	0.275828	0.724172
330	0.0151891	0.00332877	0.0374477	0.00433385	0.00888388	0.0173246	0.000265386	0.0138006	0.000325008	0.00465326	0.000123973	0.00794846	0.000216504	0.00329882	0.00234999	0.136615	0.0957772	7.26e-06	0.347218	0.274658	0.725342
331	0.0151909	0.00334602	0.0374911	0.00434072	0.00890496	0.0173458	0.000265911	0.0138081	0.000326416	0.00465577	0.000124318	0.00795328	0.000217882	0.00331746	0.00235055	0.137261	0.095876	7.19e-06	0.346659	0.272967	0.727033
332	0.0151951	0.00334782	0.0375497	0.00439424	0.00891228	0.017357	0.000266815	0.0138277	0.000327017	0.00466326	0.000125459	0.00795491	0.000218326	0.00332203	0.00235218	0.137294	0.0958892	7.22e-06	0.345844	0.272948	0.727052
333	0.0152262	0.00335207	0.0375889	0.00440546	0.00893982	0.0174855	0.000266873	0.0140322	0.000328053	0.00468636	0.000125502	0.00800627	0.000220126	0.00332585	0.00235313	0.1373	0.0959297	7.34e-06	0.350073	0.273123	0.726877
334	0.0152507	0.00339421	0.037616	0.00442962	0.0089495	0.0174861	0.000267399	0.0140811	0.000328833	0.00468862	0.000125967	0.00801195	0.000220775	0.003332	0.00236386	0.137454	0.0959548	7.35e-06	0.349916	0.272739	0.727261
335	0.0152925	0.00339649	0.0376807	0.00444418	0.00899737	0.0175107	0.000268781	0.0140827	0.000329262	0.00469649	0.000126286	0.00803669	0.000220999	0.00333931	0.00236536	0.137791	0.0959563	7.35e-06	0.351414	0.271619	0.728381
336	0.0153375	0.00340963	0.0377051	0.00447181	0.00901942	0.0175526	0.000268934	0.0140928	0.0003294	0.0046966	0.000127544	0.00804097	0.000222007	0.00334638	0.00236964	0.137984	0.0960829	7.35e-06	0.349719	0.271541	0.728459
337	0.0153464	0.00344627	0.0378392	0.00447573	0.00902015	0.0175531	0.000268991	0.0140993	0.000330761	0.00469748	0.00012765	0.00805076	0.000222039	0.00334681	0.00236971	0.138111	0.0960992	7.38e-06	0.350391	0.271258	0.728742
338	0.0153727	0.00344856	0.037867	0.00450584	0.00902991	0.0175618	0.000270066	0.0141846	0.000332145	0.00471202	0.000127652	0.00809448	0.000222288	0.00335214	0.00237135	0.13813	0.0961329	7.42e-06	0.352566	0.27137	0.72863
339	0.0154283	0.00345502	0.0379142	0.00454474	0.00903525	0.0175639	0.000270215	0.0141934	0.000333887	0.00472261	0.000128034	0.00814712	0.00022375	0.00335422	0.0023736	0.138882	0.0961585	7.36e-06	0.353433	0.268997	0.731003
340	0.015488	0.00345659	0.0379446	0.00458484	0.00905494	0.0176413	0.000272151	0.0142842	0.000336334	0.00476033	0.000128046	0.00820081	0.000226595	0.0033663	0.00237651	0.139061	0.0962416	7.41e-06	0.357526	0.268755	0.731245
341	0.0155089	0.00345954	0.0379999	0.00458609	0.00905951	0.0176939	0.000272523	0.0143283	0.000338289	0.00476714	0.000128429	0.0082389	0.000227518	0.00337971	0.00238041	0.139082	0.0964448	7.45e-06	0.357617	0.269633	0.730367
342	0.0155164	0.00348989	0.0380029	0.00459534	0.00907355	0.0177246	0.000273281	0.0143314	0.000339034	0.00477481	0.000129082	0.00825037	0.000227723	0.00338182	0.00238119	0.13921	0.0965528	7.44e-06	0.357383	0.269686	0.730314
343	0.0155354	0.003496	0.0381851	0.0046261	0.00907725	0.0177732	0.000274163	0.0144002	0.00033936	0.00478515	0.000129299	0.00830595	0.000228018	0.00339408	0.002384	0.140433	0.0966575	7.36e-06	0.357838	0.266274	0.733726
344	0.0155481	0.00350511	0.0381958	0.00462637	0.00909128	0.0178807	0.000275364	0.014433	0.000339862	0.00478907	0.000129498	0.00833377	0.000228617	0.00340325	0.00238689	0.140607	0.0966613	7.39e-06	0.359827	0.265675	0.734325
345	0.0155962	0.00353675	0.0382463	0.00463887	0.00911035	0.0178815	0.000276564	0.0144895	0.000340272	0.0048144	0.000129915	0.00840113	0.000229862	0.00341496	0.00238927	0.140937	0.0967775	7.39e-06	0.360384	0.265148	0.734852
346	0.0156021	0.00356349	0.0382579	0.00464084	0.00913756	0.0178828	0.000276873	0.014588	0.000340843	0.00483466	0.000130142	0.0084032	0.000230448	0.00341536	0.00238946	0.141008	0.096848	7.41e-06	0.361211	0.265277	0.734723
347	0.0156338	0.00364521	0.0382588	0.00464388	0.00913929	0.0178905	0.000277848	0.0147275	0.000341287	0.004836	0.000130254	0.0084096	0.000230594	0.0034275	0.0023914	0.141661	0.0969862	7.35e-06	0.361147	0.26385	0.73615
348	0.0157609	0.00365514	0.0384592	0.00469037	0.00914779	0.0179386	0.00027828	0.014745	0.000344641	0.00484113	0.000130343	0.00841029	0.000230754	0.00343098	0.0023928	0.142129	0.0971284	7.39e-06	0.36416	0.263045	0.736955
349	0.0157798	0.0036807	0.0384808	0.00476604	0.00920046	0.0179389	0.000278936	0.0149286	0.000346993	0.00484511	0.000130808	0.00842466	0.000232711	0.00344132	0.00239378	0.142404	0.0972804	7.4e-06	0.365087	0.262935	0.737065
350	0.0158029	0.00372471	0.0388632	0.00480137	0.0092134	0.0179692	0.000281694	0.0149591	0.000347034	0.00485936	0.000131211	0.00844112	0.000234164	0.003449	0.00239469	0.142547	0.0973516	7.51e-06	0.365986	0.262981	0.737019
351	0.0158075	0.00373519	0.0389117	0.00481566	0.00927144	0.0179736	0.000282133	0.015019	0.000347546	0.00486638	0.00013123	0.00844387	0.000234415	0.00346234	0.00239635	0.142653	0.0975433	7.53e-06	0.366147	0.26356	0.73644
352	0.0159374	0.00373698	0.0389873	0.00482653	0.00928969	0.0179816	0.000282646	0.0150866	0.000349987	0.00486665	0.000131912	0.0084717	0.000235235	0.00346724	0.00239889	0.142861	0.0975746	7.58e-06	0.367642	0.263046	0.736954
353	0.0159455	0.00374008	0.0389944	0.00483491	0.00929044	0.0179928	0.000283523	0.0151526	0.000350412	0.00489425	0.000134254	0.00854752	0.000239387	0.00347615	0.00240324	0.142966	0.0979454	7.57e-06	0.362353	0.264388	0.735612
354	0.0159654	0.00374333	0.0390337	0.00483536	0.00929414	0.0180238	0.000284586	0.0152306	0.000351575	0.00490501	0.000134339	0.00856933	0.000239985	0.00353104	0.00241176	0.143052	0.0980308	7.6e-06	0.362055	0.264517	0.735483
355	0.0160217	0.00375407	0.0390753	0.0048514	0.00929751	0.0180273	0.000285435	0.0152641	0.000351579	0.00490731	0.000134348	0.00860122	0.000241107	0.00356032	0.00241295	0.143204	0.0980318	7.62e-06	0.362336	0.264037	0.735963
356	0.0160687	0.00379506	0.0391289	0.00486102	0.00931444	0.0180342	0.000286528	0.0155041	0.000351841	0.00490979	0.000134361	0.00860218	0.000243059	0.00356284	0.00242187	0.143617	0.0981086	7.64e-06	0.362896	0.263179	0.736821
357	0.0160866	0.00386129	0.0392454	0.00489285	0.00933173	0.0182493	0.000288365	0.0155425	0.000351921	0.00492038	0.000135016	0.00867828	0.00024358	0.00356656	0.00242731	0.143891	0.0981355	7.74e-06	0.366393	0.262361	0.737639
358	0.0162991	0.00389223	0.0392746	0.00491584	0.00936347	0.0182627	0.00028883	0.0155927	0.000351956	0.00492102	0.000135507	0.00868926	0.000245986	0.00357507	0.00242962	0.144313	0.0984585	7.74e-06	0.366176	0.262427	0.737573
359	0.0163266	0.00391002	0.0393083	0.0049396	0.00936366	0.0183734	0.000289003	0.0157734	0.000351964	0.00493285	0.000135662	0.00869882	0.000246485	0.00357824	0.00243611	0.145257	0.0989775	7.66e-06	0.36527	0.261844	0.738156
360	0.0164504	0.00393442	0.0393456	0.0049512	0.00946694	0.0183781	0.000289955	0.015795	0.000355162	0.00493995	0.000138392	0.00877563	0.000248726	0.00359275	0.00244304	0.145274	0.0992688	7.73e-06	0.363169	0.263032	0.736968
361	0.0164628	0.00395823	0.0394157	0.00495265	0.00951785	0.0183949	0.000290506	0.0158048	0.000358193	0.00494829	0.000138484	0.00877669	0.000249156	0.00361373	0.00244378	0.145721	0.0993319	7.69e-06	0.364468	0.261954	0.738046
362	0.0165157	0.00398809	0.039455	0.00496725	0.00963931	0.0184381	0.000290586	0.0158808	0.000358789	0.00495908	0.000139976	0.00877891	0.000252374	0.00363055	0.00244661	0.14593	0.0993919	7.74e-06	0.364218	0.261574	0.738426
363	0.0166275	0.00400651	0.0394699	0.004988	0.00964861	0.0186323	0.000294345	0.0160189	0.000359848	0.00497465	0.000140129	0.00880763	0.000255331	0.00363329	0.00244717	0.146332	0.0994254	7.82e-06	0.369644	0.260386	0.739614
364	0.0167131	0.00401641	0.0395043	0.0049987	0.00965643	0.0186652	0.000295839	0.0160877	0.000360272	0.00501731	0.000140471	0.0088274	0.000255767	0.00363395	0.00247151	0.146983	0.0994497	7.79e-06	0.370892	0.258485	0.741515
365	0.0167567	0.00402574	0.0396025	0.00505643	0.00968176	0.0186788	0.000296074	0.0160973	0.000361208	0.00504255	0.000141854	0.00886046	0.00025929	0.00364502	0.00247236	0.147578	0.0994697	7.75e-06	0.370282	0.256786	0.743214
366	0.016761	0.00403283	0.0396094	0.00506645	0.00971458	0.0187354	0.000298434	0.0165075	0.000361466	0.00509778	0.000142564	0.00889102	0.000260923	0.00366821	0.00247579	0.147989	0.0995244	7.82e-06	0.371588	0.255899	0.744101
367	0.0167868	0.00403858	0.0398347	0.00508664	0.00973094	0.0187745	0.000298738	0.0167137	0.000364212	0.00512223	0.000144553	0.00898841	0.00026096	0.00367372	0.00247921	0.148404	0.0995758	7.9e-06	0.371352	0.255013	0.744987
368	0.0167876	0.00407437	0.0399662	0.00509378	0.00975958	0.0188339	0.000299035	0.0167409	0.00036462	0.00512661	0.000145433	0.00900143	0.000266943	0.00368123	0.00248238	0.148651	0.0998286	7.91e-06	0.369002	0.255421	0.744579
369	0.0168764	0.00409193	0.0399765	0.00510485	0.00977343	0.0188661	0.00030107	0.016756	0.000365103	0.00512889	0.000147598	0.0090749	0.000267877	0.00368486	0.00249009	0.149142	0.0998861	7.88e-06	0.367124	0.254144	0.745856
370	0.0169875	0.00413134	0.0399956	0.00513778	0.00979929	0.01899	0.000301135	0.016797	0.000368544	0.00513864	0.000148541	0.00908193	0.000269052	0.00368583	0.00249167	0.149489	0.099905	7.93e-06	0.370281	0.253105	0.746895
371	0.017043	0.00415605	0.0400882	0.00514721	0.00980419	0.0190083	0.000301958	0.0168896	0.000377544	0.00517694	0.000148783	0.00910293	0.000270103	0.00370087	0.00250239	0.149596	0.100527	7.95e-06	0.371678	0.255521	0.744479
372	0.0170798	0.00416484	0.0405085	0.00515948	0.00985624	0.0190087	0.000303877	0.0170312	0.00037768	0.00518735	0.00015314	0.00922347	0.00027222	0.00371539	0.00250489	0.150036	0.100551	8.06e-06	0.366374	0.254541	0.745459
373	0.0171804	0.00416934	0.0405168	0.00518663	0.00990428	0.0191151	0.000304744	0.0171166	0.00037825	0.00520628	0.000154953	0.00927074	0.000279575	0.00376811	0.00250507	0.153461	0.100651	7.6e-06	0.363331	0.245024	0.754976
374	0.0171968	0.0041865	0.0406832	0.00519639	0.00994903	0.0191174	0.00030705	0.017161	0.00038123	0.00522811	0.000155811	0.00928478	0.000283106	0.00377952	0.00250686	0.153733	0.100796	7.62e-06	0.363545	0.244954	0.755046
375	0.0172495	0.00419764	0.0408141	0.00527214	0.00995153	0.0191779	0.000308481	0.0173174	0.000384218	0.00525862	0.000156106	0.00946243	0.000286851	0.00382006	0.00251383	0.154258	0.100865	7.67e-06	0.366658	0.243777	0.756223
376	0.0173139	0.00421592	0.0408428	0.0053149	0.0100047	0.0192204	0.000309103	0.0173676	0.000384911	0.00526996	0.000156355	0.00954167	0.000288126	0.00382965	0.00252946	0.154994	0.100899	7.63e-06	0.368542	0.241828	0.758172
377	0.0173793	0.00429381	0.040856	0.00531654	0.0100079	0.0192388	0.000309293	0.0173724	0.000385534	0.00528512	0.000156472	0.00966042	0.000288989	0.0038299	0.00253564	0.157921	0.101068	7.21e-06	0.366334	0.234487	0.765513
378	0.0174142	0.00432047	0.0409196	0.00532859	0.010037	0.0193495	0.000310152	0.0174154	0.00038739	0.00530228	0.000156483	0.00985844	0.000301805	0.00384478	0.00253644	0.158202	0.101089	7.26e-06	0.367853	0.233734	0.766266
379	0.0175777	0.00441272	0.0409876	0.00533838	0.0100913	0.019402	0.000311905	0.0174488	0.000389618	0.00531961	0.000157881	0.00997088	0.000308376	0.0038654	0.00254183	0.158343	0.101285	7.34e-06	0.367755	0.234058	0.765942
380	0.0176464	0.0044331	0.0410655	0.00537856	0.010103	0.0194252	0.000312731	0.0175936	0.000392073	0.00537333	0.000158891	0.00997582	0.00030938	0.00390185	0.00254245	0.158366	0.101346	7.41e-06	0.368721	0.234278	0.765722
381	0.0176472	0.00444655	0.0410987	0.00538894	0.0101108	0.019502	0.000314405	0.0178293	0.000393067	0.00540223	0.000158952	0.00999135	0.000316395	0.00390942	0.00254257	0.159597	0.101349	7.31e-06	0.371774	0.231089	0.768911
382	0.0176839	0.00451962	0.0411073	0.00542103	0.0101997	0.0195235	0.000314491	0.0178682	0.000393695	0.00544397	0.000161571	0.0100071	0.000316437	0.00394587	0.00255149	0.160048	0.101358	7.29e-06	0.369624	0.229904	0.770096
383	0.0178838	0.0045679	0.0411992	0.00557234	0.0102186	0.0195343	0.000315098	0.0178744	0.000397296	0.00551187	0.000162423	0.0102184	0.00032193	0.00395731	0.00256032	0.161153	0.10138	7.24e-06	0.374252	0.227001	0.772999
384	0.0180424	0.00458893	0.0413862	0.00561195	0.0102199	0.0195463	0.000316923	0.0179322	0.000397609	0.00551681	0.000163111	0.0103516	0.000322243	0.00397674	0.00256908	0.162285	0.101468	7.18e-06	0.375834	0.224469	0.775531
385	0.0181011	0.00459825	0.0414119	0.00581065	0.0102346	0.019642	0.000317516	0.0179333	0.000400238	0.00564122	0.000164707	0.0103532	0.000324265	0.00398775	0.00258096	0.163457	0.101665	7.08e-06	0.379763	0.222208	0.777792
386	0.0181972	0.00462582	0.0414948	0.00595683	0.0103885	0.0196972	0.000322712	0.0183591	0.000402858	0.00564171	0.000165608	0.0104382	0.000330679	0.00400058	0.00258572	0.167768	0.101705	6.62e-06	0.383836	0.211957	0.788043
387	0.0182081	0.00464021	0.0415373	0.00598662	0.0103974	0.019728	0.000323308	0.0183763	0.000405265	0.00564672	0.000167528	0.0106816	0.000336962	0.00400839	0.00259716	0.168616	0.101879	6.56e-06	0.385889	0.210561	0.789439
388	0.0183461	0.0046528	0.0415598	0.00601021	0.0105878	0.0197592	0.000326209	0.01843	0.000408024	0.00565143	0.000170887	0.0108281	0.000342729	0.00400863	0.00260031	0.171164	0.101922	6.29e-06	0.383794	0.204755	0.795245
389	0.0183512	0.00465393	0.0416069	0.00602397	0.0105883	0.0198026	0.000326592	0.0185775	0.000408237	0.00568399	0.000171473	0.010884	0.000343336	0.00403023	0.00260769	0.172434	0.101933	6.18e-06	0.384439	0.20196	0.79804
390	0.0183578	0.00468088	0.0417194	0.00614713	0.0106462	0.0198174	0.000337526	0.0187608	0.000413505	0.00568678	0.00017155	0.0109332	0.000344836	0.00406907	0.00260994	0.172602	0.102306	6.24e-06	0.387444	0.203042	0.796958
391	0.0184065	0.00470075	0.0419145	0.00619588	0.0109996	0.0199083	0.000353347	0.0188093	0.000414426	0.00568731	0.000174658	0.0109372	0.000345119	0.00412288	0.00261013	0.176603	0.102342	5.83e-06	0.382595	0.19448	0.80552
392	0.0185264	0.00477288	0.041951	0.00623315	0.011023	0.0199097	0.000353543	0.0189411	0.000418416	0.00583009	0.000174689	0.011063	0.000347169	0.00412668	0.00261755	0.177051	0.102414	5.84e-06	0.386271	0.193716	0.806284
393	0.0188678	0.00479138	0.0419693	0.006234	0.0110237	0.0199653	0.000356026	0.0193956	0.000422617	0.00585054	0.000176286	0.0111363	0.000347346	0.00413565	0.00261784	0.178385	0.102527	5.83e-06	0.390054	0.191286	0.808714
394	0.0189222	0.00486267	0.0419879	0.00624411	0.011028	0.0200294	0.000359136	0.0195826	0.000425787	0.00586578	0.00017629	0.011282	0.000350319	0.0041409	0.00262424	0.179052	0.103075	5.83e-06	0.39255	0.191808	0.808192
395	0.0189424	0.00489226	0.0420448	0.00629772	0.0110656	0.020091	0.000367929	0.01974	0.000425825	0.00592735	0.000179511	0.0113082	0.000350963	0.00417819	0.00263712	0.180272	0.103252	5.75e-06	0.390562	0.189916	0.810084
396	0.0190211	0.00493304	0.0420636	0.00643949	0.0110786	0.0201145	0.000369528	0.0200538	0.000435931	0.00593378	0.000180607	0.0114772	0.000359921	0.00420226	0.00264136	0.182925	0.103545	5.53e-06	0.39439	0.185556	0.814444
397	0.0190318	0.00505783	0.0420787	0.00656746	0.0111083	0.0202547	0.000372304	0.0201842	0.000437409	0.00609995	0.000180617	0.0114965	0.000362418	0.00423257	0.00264308	0.184961	0.103553	5.36e-06	0.398274	0.181482	0.818518
398	0.0191869	0.00510496	0.0423903	0.00660485	0.0111189	0.0203412	0.00037318	0.0205097	0.000442188	0.00611252	0.000181353	0.0116792	0.000370576	0.00427015	0.00265807	0.185714	0.10375	5.45e-06	0.404211	0.180783	0.819217
399	0.0193411	0.00513651	0.0424621	0.00662552	0.0111275	0.0204644	0.000374565	0.0206719	0.000444408	0.00626446	0.000181394	0.0116958	0.000373138	0.00428824	0.00268262	0.187869	0.104709	5.31e-06	0.402129	0.179824	0.820176
400	0.0195237	0.00528353	0.0424991	0.00680163	0.0111734	0.0204807	0.000384828	0.0206899	0.000446249	0.00637216	0.000184528	0.0117271	0.000375154	0.00436026	0.00271714	0.18802	0.10491	5.35e-06	0.40081	0.180081	0.819919
401	0.0197377	0.00562125	0.0425627	0.00685618	0.0112276	0.0205779	0.000386904	0.0208596	0.000446826	0.00638398	0.000189033	0.0118225	0.00037607	0.004409	0.00273861	0.190992	0.105081	5.12e-06	0.392732	0.174951	0.825049
402	0.0201055	0.00562366	0.0426057	0.00685713	0.0112413	0.0205957	0.000388364	0.0212979	0.00045498	0.0064236	0.000193976	0.0120673	0.000384203	0.0044091	0.00276713	0.193381	0.105208	5.02e-06	0.39465	0.170962	0.829038
403	0.0201229	0.00566028	0.0428196	0.00699244	0.011252	0.0207378	0.000394619	0.021448	0.000459294	0.00649493	0.000196447	0.0123997	0.00038561	0.00444324	0.0027711	0.195459	0.105347	4.93e-06	0.399938	0.167701	0.832299
404	0.0203362	0.00569264	0.0430135	0.00701017	0.0113289	0.0207867	0.000395231	0.0217703	0.00047584	0.00653991	0.000197725	0.0126178	0.000390623	0.00445422	0.00277337	0.195752	0.105561	5.05e-06	0.411078	0.167885	0.832115
405	0.0204674	0.00575957	0.0431865	0.00701839	0.0113333	0.0211339	0.000400661	0.0217946	0.000477129	0.00666413	0.000199445	0.0131209	0.000398203	0.0044745	0.00277679	0.198872	0.106321	4.89e-06	0.409712	0.164671	0.835329
406	0.0204697	0.0058586	0.0433202	0.00717971	0.0113567	0.0212269	0.000412339	0.0218675	0.000483353	0.00667653	0.000201743	0.0134582	0.000398262	0.00449385	0.00283907	0.201034	0.106366	4.75e-06	0.413702	0.161112	0.838888
407	0.0214913	0.00591026	0.0433229	0.0074674	0.0113586	0.0212895	0.000419435	0.0218811	0.000487435	0.00672997	0.000203873	0.0134711	0.000400856	0.00452431	0.00283969	0.202241	0.106497	4.77e-06	0.417485	0.159163	0.840837
408	0.0217131	0.00603709	0.0435243	0.00747401	0.0117494	0.0213579	0.000433268	0.0218942	0.000488192	0.00677109	0.0002076	0.0142353	0.000406901	0.0045288	0.00287748	0.202322	0.106656	4.93e-06	0.421642	0.159277	0.840723
409	0.0217209	0.00612806	0.0439961	0.00750035	0.0117576	0.0214324	0.000450711	0.0219141	0.000489227	0.00679145	0.000217137	0.0144629	0.000407629	0.00456227	0.00288575	0.204661	0.10762	4.82e-06	0.408	0.158522	0.841478
410	0.0218639	0.00614029	0.0444198	0.00771523	0.0118881	0.0216026	0.00045134	0.0233532	0.000494968	0.00685347	0.000217679	0.0145376	0.00040853	0.004572	0.0029971	0.204911	0.107957	5.17e-06	0.435754	0.159514	0.840486
411	0.0220181	0.00647786	0.0444887	0.00773258	0.0119297	0.0228495	0.000460673	0.023418	0.000504887	0.007001	0.000224677	0.0152173	0.000411419	0.00474282	0.0030352	0.20612	0.110223	5.38e-06	0.428366	0.163679	0.836321
412	0.0221722	0.0068951	0.0448359	0.00777328	0.0120577	0.0230169	0.000465459	0.0238188	0.000505207	0.00715593	0.000227436	0.0157089	0.000431682	0.00475562	0.00304126	0.208144	0.110893	5.4e-06	0.425257	0.162312	0.837688
413	0.0222769	0.00901212	0.0448531	0.00779344	0.0122904	0.0231144	0.000466939	0.0266798	0.000527308	0.0073261	0.000228228	0.0169043	0.000464393	0.00482861	0.00308392	0.210359	0.111258	5.93e-06	0.478947	0.15965	0.84035
414	0.0229606	0.00902203	0.0450544	0.00782404	0.0123213	0.0231154	0.000497986	0.026907	0.000535038	0.00735616	0.000233018	0.0181772	0.000470652	0.00486803	0.00309228	0.210559	0.112033	6.23e-06	0.483627	0.161192	0.838808
415	0.0230698	0.00913481	0.0459477	0.00795155	0.0125396	0.0231928	0.000536033	0.0291162	0.00054841	0.00756136	0.000237458	0.0185563	0.000484279	0.00488096	0.00310928	0.212074	0.112303	6.75e-06	0.516115	0.160249	0.839751
416	0.0234686	0.00988174	0.0465585	0.00812988	0.0127615	0.0233549	0.00057661	0.029353	0.000568995	0.0078962	0.000238173	0.01873	0.000499273	0.00507769	0.00325949	0.212506	0.112547	7.04e-06	0.537882	0.160136	0.839864
417	0.023767	0.0111245	0.0472354	0.00833351	0.0130963	0.0236283	0.000580749	0.0348929	0.000575497	0.00789992	0.000246742	0.0200522	0.000512449	0.00524051	0.00327547	0.213285	0.113478	8.86e-06	0.581474	0.162182	0.837818
418	0.0243397	0.0112497	0.0519924	0.00995741	0.0132716	0.0236634	0.000680558	0.0367345	0.000608227	0.00795181	0.00027326	0.0203106	0.000519325	0.00530926	0.00328894	0.213722	0.11379	1.1e-05	0.627513	0.164555	0.835445
419	0.0272041	0.0154096	0.0521649	0.0100178	0.0134068	0.0237818	0.000731154	0.0371645	0.000624899	0.00809057	0.000274935	0.0225541	0.000527879	0.0053105	0.00338524	0.213905	0.115035	1.34e-05	0.679052	0.165613	0.834387
420	0.0274696	0.0166182	0.0526267	0.0102338	0.0135428	0.024115	0.000824534	0.0393328	0.000670006	0.00816243	0.00027538	0.0228642	0.000573789	0.00532203	0.00340632	0.214072	0.117045	1.52e-05	0.725589	0.171197	0.828803
421	0.0286723	0.0871547	0.0537271	0.0112688	0.0140724	0.0246503	0.000929226	0.0417675	0.000759982	0.00829083	0.000295747	0.0255884	0.000579921	0.00541497	0.00347856	0.227163	0.117635	6.7e-05	0.805831	0.12529	0.87471
422	0.0289193	0.123964	0.063061	0.0115693	0.0141848	0.0252424	0.000946008	0.0480723	0.000827221	0.00872036	0.00031707	0.0279128	0.000824223	0.00548797	0.00462403	0.228924	0.119486	0.000127434	0.673638	0.111937	0.888062
423	0.0292067	0.155364	0.0671113	0.0282378	0.0149759	0.0264551	0.00182441	0.0494576	0.0012492	0.0101626	0.000432123	0.0408354	0.000913568	0.00581717	0.00724997	0.243457	0.119816	0.000199301	0.832801	0.0823208	0.917679
Notes: The ranked LCR matrix was constructed by sorting the LCR in each column (each cancer) in the original LCR matrix from the lowest to the highest. The first row of the ranked LCR matrix is regarded as the optimal EHlat of all 17 cancers in 423 registries, followed by the second optimal EHlat, until to the worst EHlat. EHlat: the level of EH (row) in the ranked LCR matrix; LCR: the lifetime c…

## Sheet: Table S2
Table S2. The ranked LCR matrix using data from 125 registries across the China and the estimated 1-R2.
EHlat	LCR for head & neck squamous cell carcinoma (female)	LCR for esophageal squamous cell carcinoma (female)	LCR for colorectal adenocarcinoma (female)	LCR for hepatocellular carcinoma (female)	LCR for pancreatic cancer (ductal + endocrine) (female)	LCR for lung adenocarcinoma (female)	LCR for osteosarcoma (female)	LCR for melanoma (female)	LCR for ovarian germ cell (female)	LCR for testicular germ cell (female)	LCR for medulloblastoma (female)	LCR for thyroid follicular/papillary (female)	LCR for thyroid medullary (female)	LCR for chronic lymphocytic leukemia (female)	LCR for acute myeloid leukemia (female)	LCR for prostate (female)	LCR for breast (female)	LCR for head & neck squamous cell carcinoma (male)	LCR for esophageal squamous cell carcinoma (male)	LCR for colorectal adenocarcinoma (male)	LCR for hepatocellular carcinoma (male)	LCR for pancreatic cancer (ductal + endocrine) (male)	LCR for lung adenocarcinoma (male)	LCR for osteosarcoma (male)	LCR for melanoma (male)	LCR for ovarian germ cell (male)	LCR for testicular germ cell (male)	LCR for medulloblastoma (male)	LCR for thyroid follicular/papillary (male)	LCR for thyroid medullary (male)	LCR for chronic lymphocytic leukemia (male)	LCR for acute myeloid leukemia (male)	LCR for prostate (male)	LCR for breast (male)	P value of Shapiro-Wilk test on original LCR	P value of Shapiro-Wilk test on (LCR)^(1/5)	R2 of the curve fitting using GEE	1-R2 of the curve fitting using GEE
1	0	0	0.00383558	0.00172192	0	0.00287775	0	0	4.24e-05	0	6.31e-05	0	0	0	0	0	0.0112364	0	0.00403721	0.00941458	0.00455013	0	0.00693235	0	0	4.24e-05	0	2.6e-05	0	0	2.16e-05	7.96e-05	0	0.0112364	9.87e-07	8.74e-05	0.579058	0.420942
2	0	0.000258261	0.00550282	0.00175494	0.000899595	0.00297887	0	0	4.24e-05	0	6.68e-05	0.000569829	2.4e-06	0	0	0.00039992	0.0120271	0	0.00480812	0.0122408	0.00497554	0.00079968	0.00846094	0	0	4.24e-05	0	5.94e-05	0	0	2.16e-05	7.96e-05	0.00039992	0.0120271	3.11e-06	0.0516788	0.477488	0.522512
3	0	0.000258261	0.00746065	0.00192003	0.0009995	0.0042907	0	0	9.74e-05	0	7.05e-05	0.000664767	2.8e-06	0	0	0.000699755	0.0127184	0.000371703	0.00489374	0.0125327	0.00579208	0.0009995	0.0111356	0	0	9.74e-05	0	6.68e-05	0	0	2.16e-05	7.96e-05	0.000699755	0.0127184	6.39e-06	0.0427863	0.43019	0.56981
4	0.000371703	0.000258261	0.00785175	0.00192003	0.0009995	0.00479388	0	0	9.74e-05	0	7.42e-05	0.000664767	2.8e-06	0	0	0.000899595	0.0140011	0.000557526	0.00515053	0.01263	0.00592254	0.00169856	0.0118583	0	0	9.74e-05	0	7.05e-05	0	0	4.32e-05	0.000159136	0.000899595	0.0140011	6.14e-06	0.117994	0.465521	0.534479
5	0.000371703	0.000430392	0.00824269	0.00198604	0.0009995	0.00536325	0	0	0.000101638	0	7.8e-05	0.000854615	3.6e-06	1.62e-05	5.97e-05	0.0009995	0.0143954	0.000557526	0.00515053	0.0128246	0.00592254	0.00179838	0.0122518	8.23e-05	0	0.000101638	0	7.8e-05	0.000189981	8e-07	6.48e-05	0.000238657	0.0009995	0.0143954	7.42e-06	0.602873	0.459569	0.540431
6	0.000557526	0.000430392	0.00882881	0.00201904	0.00119928	0.00546362	0	0	0.000105868	0	7.8e-05	0.00104443	4.4e-06	2.16e-05	7.96e-05	0.0009995	0.0148881	0.000929118	0.00557835	0.0129218	0.00608554	0.0018982	0.0137886	8.23e-05	0	0.000105868	0	8.17e-05	0.000189981	8e-07	8.09e-05	0.000298276	0.0009995	0.0148881	8.31e-06	0.580443	0.445894	0.554106
7	0.000557526	0.000430392	0.0090241	0.00208502	0.00119928	0.00549708	0	0	0.000105868	0	7.8e-05	0.00113932	4.8e-06	3.24e-05	0.000119364	0.00119928	0.0149866	0.00111489	0.00566389	0.0134079	0.0061833	0.00229736	0.0141147	0.000109778	0	0.000105868	0	8.91e-05	0.000189981	8e-07	8.63e-05	0.000318145	0.00119928	0.0149866	9.22e-06	0.567973	0.435289	0.564711
8	0.000557526	0.000602489	0.00951217	0.002151	0.00129915	0.00556397	0	0	0.000105868	0	8.17e-05	0.00113932	4.8e-06	3.78e-05	0.000139251	0.00139902	0.0151836	0.00111489	0.00574942	0.0136995	0.00670418	0.00229736	0.0143427	0.000109778	0	0.000105868	0	9.28e-05	0.000284957	1.2e-06	0.000107892	0.000397602	0.00139902	0.0151836	1.06e-05	0.554588	0.428192	0.571808
9	0.000743331	0.000602489	0.00980489	0.00218398	0.00129915	0.00579799	0	0	0.000118554	0	8.54e-05	0.0012342	5.2e-06	5.94e-05	0.00021878	0.00149888	0.0156758	0.0022291	0.00592045	0.0144765	0.00673671	0.00229736	0.0148958	0.000109778	0	0.000118554	0	9.28e-05	0.000284957	1.2e-06	0.000113281	0.000417462	0.00149888	0.0156758	1.12e-05	0.523624	0.424548	0.575452
10	0.000743331	0.000688525	0.00999999	0.00224994	0.00159872	0.00593165	5.49e-05	0	0.000122782	0	8.54e-05	0.0012342	5.2e-06	6.48e-05	0.000238657	0.00149888	0.0156758	0.0022291	0.00600596	0.0144765	0.00680176	0.00229736	0.0149609	0.000137216	0	0.000122782	0	0.000100197	0.000379924	1.6e-06	0.000113281	0.000417462	0.00149888	0.0156758	1.3e-05	0.841826	0.419917	0.580083
11	0.000743331	0.000688525	0.0101951	0.00228291	0.00169856	0.00599845	5.49e-05	0	0.000127009	0	9.28e-05	0.00132907	5.6e-06	6.48e-05	0.000238657	0.00159872	0.0157743	0.00260036	0.00617694	0.0145736	0.00686679	0.00249688	0.0150584	0.000137216	0	0.000127009	0	0.000111313	0.000379924	1.6e-06	0.000118669	0.000437319	0.00159872	0.0157743	1.43e-05	0.842632	0.41793	0.58207
12	0.000743331	0.000688525	0.0101951	0.00241478	0.001998	0.00599845	8.23e-05	0	0.000135463	0	9.28e-05	0.00132907	5.6e-06	7.02e-05	0.000258532	0.00159872	0.0170529	0.00278596	0.00626241	0.0148648	0.00699682	0.00259662	0.0153182	0.000137216	0	0.000135463	0	0.000111313	0.000379924	1.6e-06	0.000118669	0.000437319	0.00159872	0.0170529	1.26e-05	0.861576	0.453793	0.546207
13	0.000743331	0.000774551	0.0105851	0.00241478	0.001998	0.00629892	8.23e-05	0	0.000135463	0	9.65e-05	0.00142393	6e-06	7.02e-05	0.000258532	0.00159872	0.017446	0.00278596	0.00694593	0.0151559	0.00706181	0.00259662	0.0156427	0.000137216	0	0.000135463	0	0.000122426	0.000474881	2e-06	0.000134831	0.000496879	0.00159872	0.017446	1.27e-05	0.843779	0.451579	0.548421
14	0.000929118	0.000774551	0.0106825	0.00248069	0.0020978	0.00646573	8.23e-05	0	0.000135463	0	0.000103902	0.00151878	6.39e-06	7.55e-05	0.000278405	0.00169856	0.0185262	0.00315711	0.00745821	0.015447	0.0071268	0.00279608	0.0157076	0.000164651	0	0.000135463	0	0.000122426	0.000474881	2e-06	0.000140218	0.000516728	0.00169856	0.0185262	1.19e-05	0.84592	0.477609	0.522391
15	0.000929118	0.00086057	0.01078	0.00251364	0.00219758	0.00656578	8.23e-05	0	0.000139689	0	0.000111313	0.00161363	6.79e-06	7.55e-05	0.000278405	0.00169856	0.0187225	0.00315711	0.0076289	0.0162226	0.00722424	0.00279608	0.0160965	0.000164651	0	0.000139689	0	0.000129833	0.000474881	2e-06	0.000150989	0.000556421	0.00169856	0.0187225	1.25e-05	0.835522	0.466811	0.533189
16	0.00111489	0.000946579	0.01078	0.0026454	0.00219758	0.00659912	0.000109778	0	0.000143915	0	0.000118722	0.00170846	7.19e-06	8.09e-05	0.000298276	0.00179838	0.0191149	0.00334265	0.00788487	0.0162226	0.00728919	0.00279608	0.0160965	0.000164651	0	0.000143915	0	0.000129833	0.000474881	2e-06	0.000150989	0.000556421	0.00179838	0.0191149	1.32e-05	0.803848	0.477704	0.522296
17	0.00130064	0.000946579	0.0109749	0.00267834	0.00229736	0.00676578	0.000109778	0	0.000143915	0	0.000118722	0.00180329	7.59e-06	9.71e-05	0.000357878	0.00179838	0.019213	0.00334265	0.00805548	0.0164164	0.00738659	0.0028958	0.016226	0.000164651	0	0.000143915	0	0.000129833	0.000569829	2.4e-06	0.000161757	0.000596105	0.00179838	0.019213	1.48e-05	0.765707	0.473921	0.526079
18	0.00130064	0.00103258	0.0112672	0.00267834	0.00229736	0.0067991	0.000109778	0	0.000148141	0	0.000122426	0.00180329	7.59e-06	0.000102503	0.000377741	0.0018982	0.0193111	0.00371368	0.00814077	0.0164164	0.0074515	0.0028958	0.0165173	0.000164651	0	0.000148141	0	0.000129833	0.000569829	2.4e-06	0.000167141	0.000615945	0.0018982	0.0193111	1.52e-05	0.747053	0.470371	0.529629
19	0.00148636	0.00111857	0.0112672	0.00271127	0.00249688	0.00693235	0.000137216	0	0.00015659	0	0.000126129	0.00180329	7.59e-06	0.000102503	0.000377741	0.0018982	0.0195072	0.00371368	0.00839659	0.0166102	0.00754886	0.00319489	0.016582	0.000192083	0	0.00015659	0	0.000133535	0.000569829	2.4e-06	0.000167141	0.000615945	0.0018982	0.0195072	1.66e-05	0.721439	0.471235	0.528765
20	0.00148636	0.00120456	0.0113646	0.0027442	0.00249688	0.00693235	0.000137216	0	0.000160814	0	0.000129833	0.0018981	7.99e-06	0.000102503	0.000377741	0.001998	0.0201933	0.00371368	0.00848185	0.0166102	0.00754886	0.00349388	0.0167437	0.000192083	0	0.000160814	0	0.00014094	0.000569829	2.4e-06	0.000167141	0.000615945	0.001998	0.0201933	1.52e-05	0.717725	0.488171	0.511829
21	0.00148636	0.00120456	0.0116568	0.0027442	0.00249688	0.00709884	0.000137216	0	0.000160814	0	0.000133535	0.0020877	8.79e-06	0.000107892	0.000397602	0.001998	0.0204872	0.00389917	0.008908	0.0166102	0.00761374	0.00349388	0.0167437	0.000192083	0	0.000160814	0	0.00014094	0.000664767	2.8e-06	0.000172524	0.000635782	0.001998	0.0204872	1.55e-05	0.70535	0.49154	0.50846
22	0.00167208	0.00120456	0.0117541	0.0027442	0.00249688	0.00709884	0.000137216	0	0.000165038	0	0.000137238	0.00218249	9.19e-06	0.000107892	0.000397602	0.001998	0.0204872	0.00389917	0.008908	0.0169008	0.00761374	0.00359353	0.016776	0.000192083	0	0.000165038	0	0.00014094	0.000664767	2.8e-06	0.000177906	0.000655618	0.001998	0.0204872	1.63e-05	0.683101	0.487225	0.512775
23	0.00167208	0.00129053	0.0119488	0.0027442	0.00259662	0.00723198	0.000137216	0	0.000165038	0	0.00014094	0.00246679	1.04e-05	0.000107892	0.000397602	0.0020978	0.0211726	0.00389917	0.008908	0.0170945	0.00784073	0.00369316	0.0168083	0.000192083	0	0.000165038	0	0.000144642	0.000759696	3.2e-06	0.000177906	0.000655618	0.0020978	0.0211726	1.63e-05	0.672703	0.501104	0.498896
24	0.00167208	0.00129053	0.0120462	0.00277712	0.00259662	0.00729853	0.000137216	0	0.000169261	0	0.00014094	0.00265628	1.12e-05	0.000118669	0.000437319	0.0020978	0.0212705	0.00389917	0.00916359	0.0171913	0.00809995	0.0038924	0.0169053	0.000192083	0	0.000169261	0	0.000144642	0.000759696	3.2e-06	0.000177906	0.000655618	0.0020978	0.0212705	1.72e-05	0.666031	0.498231	0.501769
25	0.00167208	0.00129053	0.0122408	0.00277712	0.00259662	0.00733179	0.000164651	0	0.000169261	0	0.00014094	0.00265628	1.12e-05	0.000118669	0.000437319	0.00219758	0.0215641	0.00408464	0.00950425	0.0171913	0.00813234	0.0038924	0.0171636	0.000192083	0	0.000169261	0	0.000144642	0.000854615	3.6e-06	0.00018867	0.000695283	0.00219758	0.0215641	1.66e-05	0.665203	0.500147	0.499853
26	0.00167208	0.00129053	0.0123381	0.00281004	0.00269636	0.00743158	0.000164651	0	0.000169261	0	0.000144642	0.00265628	1.12e-05	0.000124057	0.000457174	0.00219758	0.0218576	0.00408464	0.00950425	0.0171913	0.00822949	0.00399201	0.0171959	0.000219512	0	0.000169261	0	0.000152044	0.000854615	3.6e-06	0.00019405	0.000715112	0.00219758	0.0218576	1.65e-05	0.665143	0.506183	0.493817
27	0.00167208	0.0013765	0.0123381	0.00287587	0.00269636	0.00746483	0.000164651	0	0.000169261	0	0.000144642	0.00284573	1.2e-05	0.000124057	0.000457174	0.00219758	0.0218576	0.0042701	0.00950425	0.0172881	0.00835897	0.00399201	0.0175508	0.000219512	0	0.000169261	0	0.000155745	0.000854615	3.6e-06	0.00019405	0.000715112	0.00219758	0.0218576	1.79e-05	0.660621	0.500539	0.499461
28	0.00167208	0.0013765	0.01263	0.00290878	0.00269636	0.00753133	0.000192083	0	0.000173484	0	0.000144642	0.00284573	1.2e-05	0.000124057	0.000457174	0.00229736	0.0222488	0.00445553	0.010015	0.0174817	0.00852075	0.00399201	0.0176153	0.000219512	0	0.000173484	0	0.000159445	0.000949525	4e-06	0.000199431	0.00073494	0.00229736	0.0222488	1.73e-05	0.676231	0.502583	0.497417
29	0.00185777	0.00146246	0.0127273	0.00294169	0.00279608	0.00753133	0.000192083	0	0.000173484	0	0.000148343	0.00284573	1.2e-05	0.000129445	0.000477027	0.00239712	0.0222488	0.00445553	0.0102703	0.0175785	0.00852075	0.00399201	0.0177764	0.000246939	0	0.000173484	0	0.000159445	0.000949525	4e-06	0.000199431	0.00073494	0.00239712	0.0222488	1.89e-05	0.629767	0.498311	0.501689
30	0.00185777	0.00146246	0.0127273	0.00297459	0.00279608	0.00763106	0.000192083	0	0.000177707	0	0.000148343	0.00303514	1.28e-05	0.000129445	0.000477027	0.00239712	0.022542	0.00445553	0.0104404	0.0176753	0.00868245	0.00409161	0.0179053	0.000246939	0	0.000177707	0	0.000159445	0.000949525	4e-06	0.000199431	0.00073494	0.00239712	0.022542	1.92e-05	0.6477	0.501544	0.498456
31	0.00185777	0.00154841	0.0129218	0.00297459	0.0028958	0.00769753	0.000192083	0	0.000177707	0	0.000148343	0.00303514	1.28e-05	0.000134831	0.000496879	0.00239712	0.022542	0.00445553	0.0107805	0.0178688	0.00871478	0.00409161	0.0179697	0.000274363	0	0.000177707	0	0.000163145	0.000949525	4e-06	0.000204811	0.000754765	0.00239712	0.022542	2.02e-05	0.625299	0.495581	0.504419
32	0.00185777	0.00154841	0.0133107	0.00297459	0.0028958	0.00799646	0.000192083	0	0.000177707	0	0.000152044	0.00303514	1.28e-05	0.000134831	0.000496879	0.00249688	0.0226398	0.00445553	0.0118002	0.0178688	0.00874711	0.00419119	0.0180985	0.000274363	0	0.000177707	0	0.000163145	0.000949525	4e-06	0.000215569	0.00079441	0.00249688	0.0226398	2.12e-05	0.617031	0.487366	0.512634
33	0.00185777	0.00163435	0.0136995	0.00297459	0.0028958	0.00802966	0.000192083	0	0.000177707	0	0.000152044	0.00303514	1.28e-05	0.000140218	0.000516728	0.00259662	0.0226398	0.00464095	0.0122247	0.018159	0.00874711	0.00419119	0.0182272	0.000274363	0	0.000177707	0	0.000166844	0.00104443	4.4e-06	0.000220947	0.00081423	0.00259662	0.0226398	2.19e-05	0.589989	0.478161	0.521839
34	0.00185777	0.00172028	0.0138938	0.00300749	0.0028958	0.00809605	0.000192083	0	0.000181929	0	0.000152044	0.00303514	1.28e-05	0.000145603	0.000536575	0.00269636	0.0229329	0.00464095	0.0122247	0.018159	0.00887638	0.00429077	0.0185488	0.000274363	0	0.000181929	0	0.000170543	0.00104443	4.4e-06	0.000220947	0.00081423	0.00269636	0.0229329	2.16e-05	0.570941	0.480553	0.519447
35	0.00185777	0.00172028	0.0139909	0.00304039	0.0030952	0.00812924	0.000192083	0	0.00018615	0	0.000155745	0.00303514	1.28e-05	0.000150989	0.000556421	0.0028958	0.0229329	0.00464095	0.0123944	0.0182558	0.008941	0.00448989	0.0187095	0.000301784	0	0.00018615	0	0.000174242	0.00104443	4.4e-06	0.000226324	0.000834047	0.0028958	0.0229329	2.37e-05	0.552702	0.476176	0.523824
36	0.00204345	0.0018062	0.0140881	0.00304039	0.00319489	0.0083283	0.000219512	0	0.00018615	0	0.000155745	0.00312983	1.32e-05	0.000156373	0.000576264	0.0029955	0.023226	0.00464095	0.0123944	0.0183525	0.0090379	0.00448989	0.0187738	0.000301784	0	0.00018615	0	0.000174242	0.00104443	4.4e-06	0.000231701	0.000853863	0.0029955	0.023226	2.57e-05	0.541631	0.480792	0.519208
37	0.00204345	0.0018062	0.0140881	0.00304039	0.00319489	0.00836147	0.000219512	0	0.000194592	0	0.000155745	0.00322451	1.36e-05	0.000161757	0.000596105	0.0029955	0.0238119	0.00464095	0.0129034	0.0187392	0.0093607	0.00458944	0.0191911	0.000301784	0	0.000194592	0	0.000174242	0.00113932	4.8e-06	0.000231701	0.000853863	0.0029955	0.0238119	2.37e-05	0.556989	0.483468	0.516532
38	0.00204345	0.00206392	0.0142823	0.00307329	0.00319489	0.00836147	0.000219512	0	0.000198812	0	0.000155745	0.00322451	1.36e-05	0.000161757	0.000596105	0.0030952	0.0239095	0.00482634	0.0129034	0.0189325	0.00955423	0.00468897	0.0191911	0.000301784	0	0.000198812	0	0.000174242	0.00113932	4.8e-06	0.000231701	0.000853863	0.0030952	0.0239095	2.43e-05	0.516944	0.482118	0.517882
39	0.00204345	0.00214981	0.0142823	0.00307329	0.00319489	0.00836147	0.000219512	0	0.000203032	0	0.000155745	0.00331919	1.4e-05	0.000161757	0.000596105	0.00319489	0.024495	0.00482634	0.0134969	0.0191258	0.00968318	0.0047885	0.0192873	0.000301784	0	0.000203032	0	0.000177941	0.00113932	4.8e-06	0.000237078	0.000873677	0.00319489	0.024495	2.3e-05	0.527362	0.489639	0.510361
40	0.00204345	0.00223569	0.0143794	0.00310618	0.00319489	0.00839463	0.000246939	0	0.000207252	0	0.000155745	0.00360315	1.52e-05	0.000161757	0.000596105	0.00319489	0.024495	0.00501172	0.0139205	0.019319	0.00968318	0.0047885	0.0196079	0.000301784	0	0.000207252	0	0.000177941	0.00113932	4.8e-06	0.000237078	0.000873677	0.00319489	0.024495	2.56e-05	0.54877	0.48174	0.51826
41	0.0022291	0.00232156	0.0143794	0.00310618	0.00329456	0.00842779	0.000246939	0	0.000207252	0.0001	0.000159445	0.00360315	1.52e-05	0.000161757	0.000596105	0.00329456	0.0247876	0.00501172	0.0146826	0.0198985	0.00981208	0.0047885	0.0196079	0.000301784	0	0.000207252	0.0001	0.000181639	0.00113932	4.8e-06	0.000242454	0.000893488	0.00329456	0.0247876	2.55e-05	0.833816	0.474225	0.525775
42	0.0022291	0.00232156	0.0143794	0.00313907	0.00339423	0.0084941	0.000246939	0	0.000207252	0.0001	0.000159445	0.00369778	1.56e-05	0.000167141	0.000615945	0.00329456	0.0248851	0.00501172	0.0148518	0.0200916	0.00987651	0.00488801	0.019736	0.000301784	0	0.000207252	0.0001	0.000181639	0.00113932	4.8e-06	0.000242454	0.000893488	0.00329456	0.0248851	2.68e-05	0.846114	0.472191	0.527809
43	0.0022291	0.00240743	0.0144765	0.00317195	0.00339423	0.0084941	0.000246939	0	0.000207252	0.0001	0.000159445	0.00388703	1.64e-05	0.000167141	0.000615945	0.00329456	0.0248851	0.00519708	0.0149364	0.0203811	0.00990873	0.00498752	0.020216	0.000329202	0.0001	0.000207252	0.0001	0.000181639	0.00113932	4.8e-06	0.000242454	0.000893488	0.00329456	0.0248851	2.88e-05	0.847312	0.463197	0.536803
44	0.0022291	0.00249328	0.0146707	0.00317195	0.00339423	0.00852725	0.000246939	0	0.000224126	0.0001	0.000163145	0.00407623	1.72e-05	0.000172524	0.000635782	0.00349388	0.0248851	0.00538242	0.0151902	0.0204776	0.00994093	0.00508702	0.020248	0.000329202	0.0001	0.000224126	0.0001	0.000185336	0.0012342	5.2e-06	0.000242454	0.000893488	0.00349388	0.0248851	3.24e-05	0.859151	0.459228	0.540772
45	0.00241474	0.00249328	0.0148648	0.00320483	0.00339423	0.00856039	0.000274363	0	0.000224126	0.0001	0.000163145	0.0042654	1.8e-05	0.000172524	0.000635782	0.00359353	0.0249826	0.00538242	0.0159511	0.0206706	0.00997314	0.0051865	0.020312	0.000329202	0.0001	0.000224126	0.0001	0.000185336	0.0012342	5.2e-06	0.00024783	0.000913298	0.00359353	0.0249826	3.53e-05	0.861412	0.453538	0.546462
46	0.00241474	0.0027508	0.0150589	0.00323771	0.00349388	0.00862667	0.000274363	0.0001	0.000224126	0.0001	0.000166844	0.0042654	1.8e-05	0.000172524	0.000635782	0.00359353	0.0249826	0.00538242	0.0160356	0.0211528	0.00997314	0.0051865	0.0205037	0.000329202	0.0001	0.000224126	0.0001	0.000185336	0.0012342	5.2e-06	0.00024783	0.000913298	0.00359353	0.0249826	3.64e-05	0.296408	0.445276	0.554724
47	0.00241474	0.00283662	0.0150589	0.00323771	0.00349388	0.00872607	0.000274363	0.0001	0.000228343	0.0001	0.000166844	0.00435996	1.84e-05	0.00018867	0.000695283	0.00359353	0.0252751	0.00556774	0.0166269	0.0214421	0.0100375	0.0051865	0.0205357	0.000329202	0.00019998	0.000228343	0.0001	0.000185336	0.00132907	5.6e-06	0.00024783	0.000913298	0.00359353	0.0252751	3.63e-05	0.316816	0.445447	0.554553
48	0.00241474	0.00283662	0.0150589	0.00327058	0.00359353	0.00875919	0.000274363	0.0001	0.000228343	0.0001	0.000166844	0.00445452	1.88e-05	0.00019405	0.000715112	0.00369316	0.0260546	0.00556774	0.0167113	0.0216348	0.0101663	0.0051865	0.0207911	0.000356618	0.00019998	0.000228343	0.0001	0.000185336	0.00132907	5.6e-06	0.00024783	0.000913298	0.00369316	0.0260546	3.35e-05	0.327317	0.458119	0.541881
49	0.00241474	0.00403721	0.0151559	0.00330345	0.00359353	0.00879232	0.000274363	0.0001	0.000228343	0.0001	0.000170543	0.00454907	1.92e-05	0.00019405	0.000715112	0.00369316	0.0262493	0.00556774	0.0179768	0.0217312	0.0101663	0.00528598	0.020855	0.000356618	0.00019998	0.000228343	0.0001	0.000185336	0.00132907	5.6e-06	0.000253205	0.000933105	0.00369316	0.0262493	4.02e-05	0.293067	0.452654	0.547346
50	0.00260036	0.00420858	0.01535	0.00330345	0.00359353	0.00882544	0.000274363	0.00019998	0.000228343	0.0001	0.000170543	0.00454907	1.92e-05	0.000199431	0.00073494	0.00369316	0.0263467	0.00556774	0.0181454	0.0217312	0.0101663	0.00528598	0.0208869	0.000356618	0.00019998	0.000228343	0.0001	0.000189034	0.00132907	5.6e-06	0.000258579	0.000952911	0.00369316	0.0263467	4.13e-05	0.283171	0.452638	0.547362
51	0.00260036	0.00429426	0.01535	0.00333632	0.00369316	0.00885855	0.000274363	0.00019998	0.000228343	0.0001	0.000174242	0.00464361	1.96e-05	0.000199431	0.00073494	0.00379279	0.0266388	0.00556774	0.0185667	0.0218276	0.010488	0.00538545	0.0211102	0.000356618	0.00019998	0.000228343	0.0001	0.000189034	0.00132907	5.6e-06	0.000258579	0.000952911	0.00379279	0.0266388	4.23e-05	0.278932	0.452612	0.547388
52	0.00260036	0.00429426	0.015447	0.00333632	0.00369316	0.00895788	0.000274363	0.00019998	0.00023256	0.00019998	0.000177941	0.00473815	2e-05	0.000199431	0.00073494	0.00379279	0.0268334	0.00556774	0.0187352	0.0219239	0.0105844	0.00538545	0.0212696	0.000356618	0.00019998	0.00023256	0.00019998	0.000189034	0.00142393	6e-06	0.000263953	0.000972715	0.00379279	0.0268334	4.13e-05	0.2107	0.453163	0.546837
53	0.00260036	0.00463687	0.015544	0.00340205	0.00369316	0.00899098	0.000274363	0.00019998	0.00023256	0.00019998	0.000181639	0.00483267	2.03e-05	0.000199431	0.00073494	0.0038924	0.027028	0.00556774	0.0189036	0.0220203	0.0106487	0.0054849	0.0213333	0.000356618	0.00019998	0.00023256	0.00019998	0.00019273	0.00142393	6e-06	0.000263953	0.000972715	0.0038924	0.027028	4.51e-05	0.207736	0.453994	0.546006
54	0.00260036	0.00489374	0.0157379	0.00343491	0.00369316	0.00922261	0.000274363	0.00019998	0.000236776	0.00019998	0.000181639	0.00483267	2.03e-05	0.000204811	0.000754765	0.00409161	0.0273199	0.00575305	0.0189036	0.0223092	0.0106808	0.0054849	0.0214608	0.000356618	0.00019998	0.000236776	0.00019998	0.00019273	0.00142393	6e-06	0.000263953	0.000972715	0.00409161	0.0273199	4.87e-05	0.214413	0.455193	0.544807
55	0.00278596	0.00489374	0.0161257	0.00350061	0.00379279	0.00928876	0.000274363	0.00019998	0.000240993	0.00019998	0.000181639	0.00483267	2.03e-05	0.000204811	0.000754765	0.00419119	0.0277089	0.00575305	0.0193245	0.0225018	0.0107129	0.00558435	0.0214926	0.000356618	0.00019998	0.000240993	0.00019998	0.00019273	0.00142393	6e-06	0.000263953	0.000972715	0.00419119	0.0277089	4.8e-05	0.200821	0.45689	0.54311
56	0.00278596	0.00497935	0.0166102	0.00353346	0.00379279	0.00928876	0.000301784	0.00019998	0.000240993	0.00019998	0.000181639	0.00492718	2.07e-05	0.00021019	0.000774589	0.00429077	0.0278061	0.00575305	0.0193245	0.0225981	0.0108736	0.00558435	0.0214926	0.000384031	0.00019998	0.000240993	0.00019998	0.00019273	0.00142393	6e-06	0.000269326	0.000992517	0.00429077	0.0278061	5.03e-05	0.217957	0.455418	0.544582
57	0.00278596	0.00515053	0.016804	0.00353346	0.0038924	0.00932183	0.000301784	0.00019998	0.000240993	0.00019998	0.000185336	0.00502168	2.11e-05	0.00021019	0.000774589	0.00429077	0.0279033	0.00575305	0.0196611	0.0229832	0.0109057	0.00558435	0.0215563	0.000384031	0.00019998	0.000240993	0.00019998	0.00019273	0.00151878	6.39e-06	0.000269326	0.000992517	0.00429077	0.0279033	5.34e-05	0.214688	0.451035	0.548965
58	0.00278596	0.00523611	0.0170945	0.00353346	0.0038924	0.00932183	0.000301784	0.00019998	0.000245208	0.00019998	0.000189034	0.00511617	2.15e-05	0.00021019	0.000774589	0.00439033	0.0279033	0.00593833	0.0214261	0.0230794	0.0109378	0.00588263	0.0215882	0.000411441	0.00019998	0.000245208	0.00019998	0.000196427	0.00161363	6.79e-06	0.000274699	0.00101232	0.00439033	0.0279033	5.63e-05	0.211898	0.437369	0.562631
59	0.00278596	0.0054928	0.0170945	0.00353346	0.0038924	0.00932183	0.000329202	0.00019998	0.000249423	0.00019998	0.00019273	0.00511617	2.15e-05	0.00021019	0.000774589	0.00439033	0.0280005	0.00593833	0.0217619	0.0232719	0.0110983	0.00588263	0.0216518	0.000411441	0.00019998	0.000249423	0.00019998	0.000196427	0.00161363	6.79e-06	0.000274699	0.00101232	0.00439033	0.0280005	5.9e-05	0.232824	0.434981	0.565019
60	0.00278596	0.00557835	0.0171913	0.00356631	0.0038924	0.00935489	0.000329202	0.000299955	0.000249423	0.00019998	0.00019273	0.00521066	2.19e-05	0.000215569	0.00079441	0.00439033	0.0280977	0.00593833	0.0219297	0.0234643	0.0111303	0.00598204	0.0218428	0.000411441	0.00019998	0.000249423	0.00019998	0.000196427	0.00170846	7.19e-06	0.000274699	0.00101232	0.00439033	0.0280977	6.07e-05	0.285514	0.432847	0.567153
61	0.00297154	0.00574942	0.0172881	0.00356631	0.0038924	0.00938795	0.000329202	0.000299955	0.000253638	0.00019998	0.000196427	0.00521066	2.19e-05	0.000215569	0.00079441	0.00448989	0.0283892	0.00593833	0.0221814	0.0236566	0.0111303	0.00608143	0.02197	0.000411441	0.00019998	0.000253638	0.00019998	0.000196427	0.00170846	7.19e-06	0.000274699	0.00101232	0.00448989	0.0283892	6.17e-05	0.275987	0.434354	0.565646
62	0.00297154	0.00583494	0.0173849	0.00356631	0.0038924	0.00945407	0.000329202	0.000299955	0.000257853	0.00019998	0.000196427	0.00549405	2.31e-05	0.000215569	0.00079441	0.00458944	0.0285835	0.0061236	0.0223491	0.0241374	0.0111945	0.00608143	0.0220654	0.000411441	0.00019998	0.000257853	0.00019998	0.000196427	0.00170846	7.19e-06	0.000280071	0.00103211	0.00458944	0.0285835	6.57e-05	0.271923	0.432341	0.567659
63	0.00297154	0.00600596	0.0174817	0.00363199	0.00399201	0.00948712	0.000329202	0.000299955	0.000257853	0.00019998	0.000196427	0.0055885	2.35e-05	0.000215569	0.00079441	0.00468897	0.028972	0.0061236	0.0227683	0.0241374	0.0111945	0.00618082	0.0224467	0.000438849	0.000299955	0.000257853	0.00019998	0.000200123	0.00170846	7.19e-06	0.000280071	0.00103211	0.00468897	0.028972	6.71e-05	0.267441	0.434379	0.565621
64	0.00297154	0.00634788	0.0174817	0.00366482	0.00399201	0.00958626	0.000329202	0.000299955	0.000257853	0.000299955	0.000200123	0.0055885	2.35e-05	0.000215569	0.00079441	0.0047885	0.0293604	0.0061236	0.0246941	0.0244257	0.0112266	0.00618082	0.0224785	0.000438849	0.000299955	0.000257853	0.000299955	0.000203819	0.00180329	7.59e-06	0.000285443	0.00105191	0.0047885	0.0293604	6.9e-05	0.289635	0.427416	0.572584
65	0.00297154	0.00660424	0.0176753	0.00369765	0.00409161	0.0096193	0.000356618	0.000299955	0.000262067	0.000299955	0.000203819	0.00568293	2.39e-05	0.000220947	0.00081423	0.0047885	0.0297485	0.0061236	0.0255299	0.0245218	0.0112266	0.00618082	0.0225737	0.000466254	0.000299955	0.000262067	0.000299955	0.000203819	0.00180329	7.59e-06	0.000285443	0.00105191	0.0047885	0.0297485	7.02e-05	0.30746	0.42727	0.57273
66	0.00297154	0.00711672	0.0178688	0.00376331	0.00409161	0.00975143	0.000356618	0.000299955	0.000262067	0.000299955	0.000203819	0.00568293	2.39e-05	0.000220947	0.00081423	0.0047885	0.0298456	0.00649408	0.0261146	0.0250021	0.0113549	0.00637956	0.0227007	0.000466254	0.000299955	0.000262067	0.000299955	0.000207514	0.0018981	7.99e-06	0.000285443	0.00105191	0.0047885	0.0298456	7.88e-05	0.308095	0.419712	0.580288
67	0.00297154	0.00720211	0.0179656	0.00376331	0.00409161	0.00981747	0.000356618	0.000299955	0.00026628	0.000299955	0.000207514	0.00568293	2.39e-05	0.000220947	0.00081423	0.00488801	0.0299426	0.00649408	0.0261981	0.0253862	0.0115152	0.00637956	0.0227007	0.000466254	0.000299955	0.00026628	0.000299955	0.000207514	0.0018981	7.99e-06	0.000290814	0.0010717	0.00488801	0.0299426	8.06e-05	0.304928	0.41784	0.58216
68	0.00297154	0.00728748	0.0179656	0.00376331	0.00419119	0.00985049	0.000356618	0.000299955	0.00026628	0.000299955	0.000207514	0.00577736	2.43e-05	0.000220947	0.00081423	0.0051865	0.0305244	0.00649408	0.026365	0.0254822	0.0115472	0.00637956	0.022891	0.000493656	0.000299955	0.00026628	0.000299955	0.000211209	0.0018981	7.99e-06	0.000290814	0.0010717	0.0051865	0.0305244	7.92e-05	0.299613	0.425571	0.574429
69	0.00315711	0.00771423	0.0183525	0.00379613	0.00419119	0.00994952	0.000356618	0.000299955	0.00026628	0.000299955	0.000214904	0.00596619	2.51e-05	0.000226324	0.000834047	0.00528598	0.0308152	0.00649408	0.0279493	0.0258661	0.0117074	0.00637956	0.0231129	0.000493656	0.000299955	0.00026628	0.000299955	0.000214904	0.0020877	8.79e-06	0.000296185	0.0010915	0.00528598	0.0308152	8.79e-05	0.280242	0.41516	0.58484
70	0.00315711	0.00788487	0.0186425	0.00379613	0.00419119	0.00994952	0.000356618	0.000299955	0.00026628	0.000299955	0.000218599	0.00615498	2.59e-05	0.000231701	0.000853863	0.00528598	0.0308152	0.00649408	0.028449	0.026058	0.0117074	0.00637956	0.0232396	0.000521055	0.000299955	0.00026628	0.000299955	0.000218599	0.0020877	8.79e-06	0.000296185	0.0010915	0.00528598	0.0308152	9.35e-05	0.274317	0.409061	0.590939
71	0.00315711	0.00788487	0.0188359	0.00382895	0.00419119	0.0100155	0.000384031	0.00039992	0.00026628	0.000299955	0.000218599	0.00624935	2.63e-05	0.000237078	0.000873677	0.00528598	0.0311059	0.00649408	0.0285322	0.0261539	0.0118355	0.00647892	0.0233663	0.000521055	0.000299955	0.00026628	0.000299955	0.000218599	0.0020877	8.79e-06	0.000296185	0.0010915	0.00528598	0.0311059	9.16e-05	0.349164	0.411629	0.588371
72	0.00315711	0.00788487	0.0188359	0.00389458	0.00429077	0.0100815	0.000384031	0.00039992	0.000270493	0.000299955	0.000218599	0.00624935	2.63e-05	0.000237078	0.000873677	0.00538545	0.0312028	0.00667929	0.0289484	0.0266334	0.0118995	0.00657827	0.0233663	0.000521055	0.000299955	0.000270493	0.000299955	0.000218599	0.0020877	8.79e-06	0.000301555	0.00111129	0.00538545	0.0312028	9.41e-05	0.344258	0.407714	0.592286
73	0.00334265	0.00839659	0.0189325	0.00392739	0.00439033	0.0101475	0.000384031	0.00039992	0.000270493	0.000299955	0.000218599	0.00643809	2.71e-05	0.000237078	0.000873677	0.00538545	0.0312997	0.00667929	0.0294474	0.0266334	0.0119955	0.00657827	0.0239041	0.000521055	0.000299955	0.000270493	0.000299955	0.000222292	0.00218249	9.19e-06	0.000306924	0.00113107	0.00538545	0.0312997	0.000108654	0.324144	0.402548	0.597452
74	0.00334265	0.00856709	0.0189325	0.00409138	0.00439033	0.0101475	0.000384031	0.00039992	0.000274706	0.000299955	0.000222292	0.00653244	2.75e-05	0.000237078	0.000873677	0.0054849	0.0317839	0.00667929	0.0296969	0.0268251	0.0119955	0.0066776	0.0239673	0.000521055	0.000299955	0.000274706	0.000299955	0.000229679	0.00218249	9.19e-06	0.000306924	0.00113107	0.0054849	0.0317839	0.000106278	0.313493	0.407902	0.592098
75	0.00334265	0.0090784	0.0190292	0.00412417	0.00439033	0.0102135	0.000384031	0.00039992	0.000274706	0.000299955	0.000222292	0.00690975	2.91e-05	0.000237078	0.000873677	0.00558435	0.0318807	0.00686448	0.02978	0.0268251	0.0120275	0.00677693	0.0239989	0.000548451	0.00039992	0.000274706	0.000299955	0.000233372	0.00218249	9.19e-06	0.000312293	0.00115086	0.00558435	0.0318807	0.000123683	0.298597	0.407508	0.592492
76	0.00334265	0.00933394	0.0191258	0.00415696	0.00439033	0.0104442	0.000411441	0.00039992	0.000278919	0.00039992	0.000225986	0.00719263	3.03e-05	0.000242454	0.000893488	0.00558435	0.0320743	0.00686448	0.0306938	0.0270168	0.0120915	0.00677693	0.0240937	0.000548451	0.00039992	0.000278919	0.00039992	0.000233372	0.00218249	9.19e-06	0.000312293	0.00115086	0.00558435	0.0320743	0.000134906	0.338615	0.40275	0.59725
77	0.00334265	0.0105254	0.0191258	0.00432084	0.00458944	0.0104772	0.000411441	0.00039992	0.000278919	0.00039992	0.000225986	0.00728691	3.07e-05	0.000242454	0.000893488	0.00568379	0.0325582	0.00686448	0.0321042	0.0273043	0.0125071	0.00687625	0.0244726	0.000548451	0.00039992	0.000278919	0.00039992	0.000233372	0.00227727	9.59e-06	0.000317662	0.00117064	0.00568379	0.0325582	0.000154943	0.315888	0.396651	0.603349
78	0.00334265	0.0106105	0.0192224	0.0043536	0.00468897	0.0106419	0.000411441	0.00039992	0.000278919	0.00039992	0.000229679	0.00766392	3.23e-05	0.00024783	0.000913298	0.00578321	0.0326549	0.00686448	0.033181	0.0274959	0.0126349	0.00687625	0.0245672	0.000575845	0.00039992	0.000278919	0.00039992	0.000233372	0.00227727	9.59e-06	0.000317662	0.00117064	0.00578321	0.0326549	0.000172281	0.301223	0.389178	0.610822
79	0.00352818	0.0108656	0.019319	0.0043536	0.00468897	0.0107078	0.000411441	0.00039992	0.00028313	0.00039992	0.000229679	0.00775815	3.27e-05	0.000253205	0.000933105	0.00578321	0.0329451	0.00686448	0.0344218	0.0277832	0.0126988	0.00687625	0.0246303	0.000575845	0.00039992	0.00028313	0.00039992	0.000233372	0.00227727	9.59e-06	0.000328397	0.00121021	0.00578321	0.0329451	0.000176292	0.296193	0.384062	0.615938
80	0.00352818	0.0111206	0.019319	0.00441913	0.00468897	0.0107078	0.000411441	0.00039992	0.00028313	0.00039992	0.000233372	0.00775815	3.27e-05	0.000253205	0.000933105	0.00608143	0.0330418	0.00704966	0.035248	0.0277832	0.0127626	0.00707485	0.024851	0.000575845	0.00039992	0.00028313	0.00039992	0.000237065	0.00227727	9.59e-06	0.000328397	0.00121021	0.00608143	0.0330418	0.000190043	0.290351	0.37877	0.62123
81	0.00352818	0.0112055	0.0194156	0.00441913	0.0047885	0.0107407	0.000411441	0.00039992	0.00028313	0.00039992	0.000240757	0.00775815	3.27e-05	0.000253205	0.000933105	0.00608143	0.0331385	0.00723481	0.0353306	0.027879	0.0127626	0.00717414	0.024851	0.000575845	0.00039992	0.00028313	0.00039992	0.000240757	0.00227727	9.59e-06	0.000333764	0.00122998	0.00608143	0.0331385	0.000192225	0.284643	0.378906	0.621094
82	0.00352818	0.0136664	0.0198985	0.00445188	0.0047885	0.0107736	0.000411441	0.000499875	0.000287342	0.00039992	0.000240757	0.00794658	3.35e-05	0.000258579	0.000952911	0.00608143	0.0333318	0.00741995	0.0389555	0.028549	0.0127945	0.00717414	0.025166	0.000603236	0.00039992	0.000287342	0.00039992	0.000240757	0.00227727	9.59e-06	0.000333764	0.00122998	0.00608143	0.0333318	0.000271374	0.338247	0.351307	0.648693
83	0.00352818	0.0141746	0.0198985	0.00451738	0.0047885	0.0107736	0.000411441	0.000499875	0.000287342	0.00039992	0.000240757	0.00804078	3.39e-05	0.000258579	0.000952911	0.00647892	0.0336218	0.00741995	0.0409261	0.028549	0.0127945	0.00727342	0.0253233	0.000603236	0.00039992	0.000287342	0.00039992	0.000244448	0.00237203	9.99e-06	0.000333764	0.00122998	0.00647892	0.0336218	0.000291944	0.32766	0.342543	0.657457
84	0.00352818	0.0156975	0.0199951	0.00455013	0.00488801	0.0108395	0.000411441	0.000499875	0.000291553	0.00039992	0.000240757	0.00832332	3.5e-05	0.000263953	0.000972715	0.0066776	0.033815	0.00760507	0.0420734	0.028549	0.0128265	0.00727342	0.0254806	0.000603236	0.000499875	0.000291553	0.00039992	0.000244448	0.00237203	9.99e-06	0.000339131	0.00124976	0.0066776	0.033815	0.000346146	0.30884	0.335101	0.664899
85	0.00352818	0.0161201	0.0202846	0.00458288	0.00508702	0.0109382	0.000438849	0.000499875	0.000291553	0.00039992	0.000240757	0.00841749	3.54e-05	0.000263953	0.000972715	0.00717414	0.0343946	0.00760507	0.0426464	0.0286447	0.0128903	0.00737269	0.0254806	0.000603236	0.000499875	0.000291553	0.00039992	0.00024814	0.00246679	1.04e-05	0.000339131	0.00124976	0.00717414	0.0343946	0.000362386	0.306893	0.338407	0.661593
86	0.00371368	0.0167113	0.0203811	0.00458288	0.00508702	0.0109711	0.000438849	0.000499875	0.000291553	0.00039992	0.00024814	0.00879404	3.7e-05	0.000269326	0.000992517	0.00727342	0.0345877	0.00760507	0.0450978	0.0287404	0.0130179	0.00767043	0.0258893	0.000630625	0.000499875	0.000291553	0.00039992	0.00024814	0.00246679	1.04e-05	0.000344496	0.00126953	0.00727342	0.0345877	0.000391597	0.283807	0.324009	0.675991
87	0.00371368	0.0170489	0.0203811	0.00461561	0.00508702	0.0111027	0.000438849	0.000499875	0.000299974	0.00039992	0.000251831	0.00879404	3.7e-05	0.000269326	0.000992517	0.00737269	0.0346842	0.00779017	0.0453425	0.028836	0.0131136	0.00767043	0.0258893	0.000630625	0.000499875	0.000299974	0.00039992	0.000251831	0.00256154	1.08e-05	0.000344496	0.00126953	0.00737269	0.0346842	0.000401538	0.278083	0.32281	0.67719
88	0.00371368	0.0187352	0.0204776	0.00461561	0.00508702	0.0111684	0.000438849	0.00059982	0.000299974	0.00039992	0.000255521	0.00954671	4.02e-05	0.000269326	0.000992517	0.00737269	0.0346842	0.00779017	0.0457503	0.0290273	0.0131774	0.00776966	0.0259207	0.000630625	0.00059982	0.000299974	0.00039992	0.000251831	0.00275101	1.16e-05	0.000344496	0.00126953	0.00737269	0.0346842	0.000455251	0.277353	0.316119	0.683881
89	0.00371368	0.0189878	0.0205741	0.00468109	0.0051865	0.0111684	0.000438849	0.00059982	0.000299974	0.00039992	0.000255521	0.00964075	4.06e-05	0.000269326	0.000992517	0.00747194	0.0346842	0.00779017	0.047135	0.0290273	0.013273	0.00786888	0.0260463	0.00065801	0.00059982	0.000299974	0.00039992	0.000259212	0.00275101	1.16e-05	0.000344496	0.00126953	0.00747194	0.0346842	0.000476149	0.268398	0.307362	0.692638
90	0.00371368	0.0198294	0.02096	0.00471382	0.00528598	0.0111684	0.000438849	0.00059982	0.000299974	0.00039992	0.000259212	0.00973478	4.1e-05	0.000269326	0.000992517	0.00757119	0.0346842	0.00797525	0.0478671	0.029123	0.013273	0.00786888	0.026266	0.00065801	0.00059982	0.000299974	0.00039992	0.000259212	0.00284573	1.2e-05	0.000349862	0.0012893	0.00757119	0.0346842	0.000489277	0.252359	0.300272	0.699728
91	0.00389917	0.0205021	0.0210564	0.00481199	0.00528598	0.0113986	0.000438849	0.00059982	0.000304184	0.00039992	0.000262902	0.00973478	4.1e-05	0.000274699	0.00101232	0.00796808	0.0362275	0.00797525	0.0478671	0.0295054	0.0134323	0.00796808	0.0262973	0.00065801	0.00059982	0.000304184	0.00039992	0.000262902	0.00294044	1.24e-05	0.000349862	0.0012893	0.00796808	0.0362275	0.000423377	0.246557	0.319112	0.680888
92	0.00389917	0.0217619	0.0212493	0.00481199	0.00528598	0.0113986	0.000466254	0.00059982	0.000304184	0.00039992	0.000266591	0.00992281	4.18e-05	0.000274699	0.00101232	0.00796808	0.0366129	0.00797525	0.0494106	0.029601	0.0135597	0.00806728	0.0266422	0.00065801	0.00059982	0.000304184	0.00039992	0.000262902	0.00294044	1.24e-05	0.000349862	0.0012893	0.00796808	0.0366129	0.000407473	0.245395	0.31216	0.68784
93	0.00389917	0.0217619	0.0217312	0.00481199	0.00538545	0.0114314	0.000466254	0.00059982	0.000304184	0.00039992	0.000266591	0.00992281	4.18e-05	0.000274699	0.00101232	0.00816647	0.0372871	0.00816031	0.0497352	0.031129	0.0137825	0.00806728	0.0270493	0.000685393	0.00059982	0.000304184	0.00039992	0.000262902	0.00294044	1.24e-05	0.000349862	0.0012893	0.00816647	0.0372871	0.000378249	0.241951	0.313965	0.686035
94	0.0042701	0.0228522	0.0217312	0.0048447	0.0054849	0.0114971	0.000466254	0.000699755	0.000308393	0.00039992	0.000266591	0.0101108	4.26e-05	0.000274699	0.00101232	0.00836482	0.0372871	0.00816031	0.0507081	0.0315107	0.0141006	0.00806728	0.0271432	0.000712773	0.00059982	0.000308393	0.00039992	0.000262902	0.00303514	1.28e-05	0.000360591	0.00132884	0.00836482	0.0372871	0.000435445	0.251665	0.305218	0.694782
95	0.0042701	0.0234387	0.0218276	0.0048447	0.0054849	0.0115628	0.000493656	0.000699755	0.000308393	0.000499875	0.00027028	0.0102048	4.3e-05	0.000285443	0.00105191	0.00846398	0.0375758	0.00834536	0.0511942	0.0316061	0.0142595	0.00816647	0.0271745	0.000712773	0.00059982	0.000308393	0.000499875	0.000266591	0.00312983	1.32e-05	0.000360591	0.00132884	0.00846398	0.0375758	0.000435891	0.28565	0.304753	0.695247
96	0.0042701	0.0241921	0.0218276	0.00491013	0.00568379	0.0115957	0.000521055	0.000699755	0.00031681	0.000499875	0.000285033	0.0107685	4.53e-05	0.000285443	0.00105191	0.00846398	0.0375758	0.00853038	0.0523271	0.0323688	0.0144501	0.00816647	0.027237	0.000712773	0.00059982	0.00031681	0.000499875	0.00027028	0.00322451	1.36e-05	0.000365954	0.00134861	0.00846398	0.0375758	0.00048213	0.271913	0.295297	0.704703
97	0.00445553	0.0242758	0.0219239	0.00494284	0.00568379	0.0116285	0.000521055	0.000699755	0.000321019	0.000499875	0.000288721	0.0114257	4.81e-05	0.000290814	0.0010717	0.00856313	0.0376721	0.00853038	0.0528122	0.0323688	0.0145771	0.00826565	0.0277058	0.00074015	0.00059982	0.000321019	0.000499875	0.00027028	0.00331919	1.4e-05	0.000365954	0.00134861	0.00856313	0.0376721	0.000525197	0.251209	0.292222	0.707778
98	0.00445553	0.0247777	0.0220203	0.00504094	0.00568379	0.0117926	0.000521055	0.000699755	0.000325226	0.000499875	0.000296094	0.0114257	4.81e-05	0.000290814	0.0010717	0.00866227	0.0379607	0.00890038	0.0557969	0.0325594	0.0145771	0.00836482	0.0277683	0.000767525	0.00059982	0.000325226	0.000499875	0.00027028	0.00331919	1.4e-05	0.000365954	0.00134861	0.00866227	0.0379607	0.000526436	0.249373	0.280221	0.719779
99	0.00445553	0.0251121	0.0224055	0.00510632	0.00578321	0.0119567	0.000521055	0.00079968	0.000329434	0.000499875	0.000307152	0.0115196	4.85e-05	0.000290814	0.0010717	0.00866227	0.0380569	0.00908535	0.05853	0.0326547	0.0146088	0.00836482	0.0279868	0.000767525	0.00059982	0.000329434	0.000499875	0.000277657	0.00360315	1.52e-05	0.000371317	0.00136837	0.00866227	0.0380569	0.000542897	0.266135	0.267436	0.732564
100	0.00464095	0.0264485	0.0225018	0.0051717	0.00598204	0.0120223	0.000521055	0.00079968	0.00033364	0.000499875	0.000314521	0.0117073	4.93e-05	0.000301555	0.00111129	0.00876139	0.0380569	0.0092703	0.05853	0.0326547	0.0146406	0.00836482	0.0281115	0.000794897	0.000699755	0.00033364	0.000499875	0.000285033	0.00379241	1.6e-05	0.00037668	0.00138814	0.00876139	0.0380569	0.000571879	0.25305	0.264433	0.735567
101	0.00482634	0.0270324	0.0226944	0.00526973	0.00598204	0.0120223	0.000521055	0.00079968	0.000337847	0.000499875	0.000318206	0.0117073	4.93e-05	0.000306924	0.00113107	0.00895962	0.0386339	0.00945524	0.0589311	0.0334166	0.0147992	0.00836482	0.0282051	0.000794897	0.000699755	0.000337847	0.000499875	0.000288721	0.00398163	1.68e-05	0.00037668	0.00138814	0.00895962	0.0386339	0.0005499	0.247721	0.266701	0.733299
102	0.00482634	0.0271158	0.0227907	0.00536773	0.00608143	0.0121535	0.000521055	0.00079968	0.000346258	0.000499875	0.000318206	0.0118011	4.97e-05	0.000306924	0.00113107	0.00925689	0.0392106	0.00964015	0.0591717	0.0337973	0.0150212	0.00836482	0.0282986	0.000794897	0.000699755	0.000346258	0.000499875	0.000292407	0.00417082	1.76e-05	0.00037668	0.00138814	0.00925689	0.0392106	0.000559453	0.245759	0.270939	0.729061
103	0.00482634	0.027866	0.0229832	0.0054004	0.00608143	0.0126121	0.000548451	0.00079968	0.000346258	0.000499875	0.000325573	0.0123638	5.21e-05	0.000312293	0.00115086	0.00925689	0.0392106	0.00982505	0.0602134	0.0339876	0.0155912	0.00866227	0.0285167	0.000849632	0.00079968	0.000346258	0.000499875	0.000292407	0.00435996	1.84e-05	0.000382042	0.0014079	0.00925689	0.0392106	0.00060864	0.239149	0.263097	0.736903
104	0.00501172	0.0281992	0.0230794	0.00543305	0.00618082	0.0127431	0.000548451	0.00079968	0.000350464	0.000499875	0.000325573	0.0123638	5.21e-05	0.000317662	0.00117064	0.00945502	0.0394027	0.00982505	0.0606137	0.0340827	0.0156229	0.00876139	0.0290769	0.000849632	0.00079968	0.000350464	0.000499875	0.000296094	0.00445452	1.88e-05	0.000398125	0.00146717	0.00945502	0.0394027	0.000629637	0.23307	0.26157	0.73843
105	0.00501172	0.0313578	0.0234643	0.00556365	0.00618082	0.0128412	0.000548451	0.00079968	0.000350464	0.000499875	0.00033294	0.0125513	5.28e-05	0.000317662	0.00117064	0.00975214	0.0394027	0.00982505	0.062133	0.0344632	0.0157494	0.00886051	0.0292634	0.000876996	0.00079968	0.000350464	0.000499875	0.000296094	0.00454907	1.92e-05	0.000398125	0.00146717	0.00975214	0.0394027	0.00054134	0.213319	0.248084	0.751916
106	0.00501172	0.0318555	0.0240412	0.0055963	0.00637956	0.0130375	0.000548451	0.000899595	0.000350464	0.000499875	0.000336622	0.0131136	5.52e-05	0.00032303	0.00119042	0.0102471	0.0400749	0.00982505	0.0624525	0.0346533	0.0158126	0.00895962	0.0293255	0.000876996	0.00079968	0.000350464	0.000499875	0.000296094	0.00464361	1.96e-05	0.000403485	0.00148692	0.0102471	0.0400749	0.000579136	0.215441	0.251926	0.748074
107	0.00501172	0.032187	0.0241374	0.00575946	0.00647892	0.0131682	0.000575845	0.000899595	0.000354668	0.00059982	0.000340304	0.0146115	6.15e-05	0.00032303	0.00119042	0.0103461	0.041897	0.00982505	0.0633304	0.0358885	0.0158443	0.00895962	0.0298842	0.000904357	0.000899595	0.000354668	0.00059982	0.00029978	0.00483267	2.03e-05	0.000403485	0.00148692	0.0103461	0.041897	0.000624934	0.233977	0.264621	0.735379
108	0.00501172	0.0330982	0.0243296	0.00585732	0.00647892	0.0134622	0.000575845	0.000899595	0.000354668	0.00059982	0.000351348	0.014892	6.27e-05	0.00032303	0.00119042	0.0104451	0.0419928	0.0101948	0.0653221	0.0362682	0.0160655	0.00905872	0.0300083	0.000904357	0.000899595	0.000354668	0.00059982	0.00029978	0.00511617	2.15e-05	0.000408844	0.00150667	0.0104451	0.0419928	0.00062157	0.222671	0.254765	0.745235
109	0.00519708	0.0335948	0.0243296	0.00595514	0.0066776	0.0135275	0.00065801	0.000899595	0.000358873	0.00059982	0.000355029	0.016387	6.9e-05	0.000333764	0.00122998	0.0108408	0.0420886	0.0101948	0.0686569	0.0368375	0.0164128	0.00955407	0.0301322	0.000931715	0.0009995	0.000358873	0.00059982	0.00029978	0.00530513	2.23e-05	0.000419562	0.00154616	0.0108408	0.0420886	0.000748645	0.213158	0.24015	0.75985
110	0.00519708	0.033843	0.024714	0.00615071	0.0066776	0.0140495	0.000685393	0.000899595	0.000371483	0.00059982	0.000358709	0.0165737	6.98e-05	0.000333764	0.00122998	0.0109397	0.0422802	0.0105645	0.069528	0.0371221	0.0165075	0.00955407	0.0304729	0.000959071	0.0009995	0.000371483	0.00059982	0.00029978	0.0055885	2.35e-05	0.000424919	0.00156591	0.0109397	0.0422802	0.000790127	0.209883	0.236922	0.763078
111	0.00519708	0.034835	0.02481	0.00670418	0.0066776	0.0141798	0.000712773	0.000899595	0.000371483	0.00059982	0.000358709	0.0165737	6.98e-05	0.000339131	0.00124976	0.0111375	0.0423759	0.0105645	0.0720567	0.0373117	0.0167598	0.00955407	0.0307514	0.000986423	0.0009995	0.000371483	0.00059982	0.000307152	0.00577736	2.43e-05	0.000430277	0.00158565	0.0111375	0.0423759	0.000781468	0.20396	0.226634	0.773366
112	0.00519708	0.0349176	0.02481	0.00676924	0.00697556	0.0141798	0.00074015	0.000899595	0.000375686	0.00059982	0.000377105	0.0175067	7.37e-05	0.000344496	0.00126953	0.0116318	0.045149	0.0111188	0.0726876	0.0373117	0.0179554	0.00995017	0.0310605	0.000986423	0.0009995	0.000375686	0.00059982	0.000310837	0.00587178	2.47e-05	0.000435633	0.00160539	0.0116318	0.045149	0.000765941	0.213222	0.249954	0.750046
113	0.00556774	0.0370626	0.0249061	0.00686679	0.00697556	0.0143427	0.000767525	0.0009995	0.000379888	0.00059982	0.000391816	0.018625	7.84e-05	0.000349862	0.0012893	0.0117307	0.0454354	0.0111188	0.0751275	0.0375961	0.0179868	0.00995017	0.0313075	0.00101377	0.00109939	0.000379888	0.00059982	0.000314521	0.00606059	2.55e-05	0.000440989	0.00162513	0.0117307	0.0454354	0.000729823	0.20979	0.239384	0.760616
114	0.00556774	0.0389555	0.0250021	0.0068993	0.00707485	0.0150908	0.000767525	0.0009995	0.000388291	0.00059982	0.000399169	0.0188113	7.92e-05	0.000355226	0.00130908	0.0126197	0.0456263	0.012227	0.077795	0.0376909	0.0186769	0.0100492	0.0318627	0.00106846	0.00109939	0.000388291	0.00059982	0.000318206	0.00700405	2.95e-05	0.000440989	0.00162513	0.0126197	0.0456263	0.000706453	0.19212	0.226557	0.773443
115	0.00575305	0.0405159	0.0254822	0.0068993	0.00737269	0.0151233	0.000767525	0.0009995	0.000388291	0.00059982	0.000399169	0.0216935	9.13e-05	0.000360591	0.00132884	0.0130146	0.0462942	0.0135191	0.079438	0.0377856	0.0189588	0.0101482	0.0320783	0.00112315	0.00129915	0.000388291	0.00059982	0.000318206	0.00738118	3.11e-05	0.000446345	0.00164486	0.0130146	0.0462942	0.000740229	0.157119	0.221761	0.778239
116	0.00575305	0.0405159	0.0271127	0.00735413	0.00757119	0.0153182	0.000767525	0.00104945	0.000400893	0.00059982	0.00041387	0.0230849	9.72e-05	0.000360591	0.00132884	0.0131133	0.0479141	0.0138881	0.0801411	0.0379751	0.0191152	0.0103461	0.0326628	0.00112315	0.00139902	0.000400893	0.00059982	0.000369748	0.00766392	3.23e-05	0.000446345	0.00164486	0.0131133	0.0479141	0.000826756	0.151264	0.231666	0.768334
117	0.00575305	0.0427282	0.0272085	0.0075813	0.00796808	0.0155778	0.000794897	0.00109939	0.000400893	0.000699755	0.000421218	0.0235482	9.92e-05	0.00037668	0.00138814	0.0136066	0.0480093	0.0140726	0.0817012	0.039206	0.0192404	0.0107419	0.0329085	0.00112315	0.00139902	0.000400893	0.000699755	0.000388139	0.00804078	3.39e-05	0.000446345	0.00164486	0.0136066	0.0480093	0.000767753	0.157021	0.222163	0.777837
118	0.00593833	0.0431373	0.0283576	0.00845605	0.00856313	0.016485	0.000794897	0.00119928	0.000405092	0.00079968	0.000428566	0.0251219	0.000105776	0.000382042	0.0014079	0.0138038	0.0482948	0.014257	0.0829471	0.0394898	0.0193654	0.0109397	0.0333995	0.00115048	0.00139902	0.000405092	0.00079968	0.000402845	0.00804078	3.39e-05	0.0004517	0.0016646	0.0138038	0.0482948	0.00097397	0.145103	0.217367	0.782633
119	0.0061236	0.045261	0.0283576	0.00861778	0.00866227	0.016679	0.000822266	0.00129915	0.000405092	0.00079968	0.000432238	0.0289982	0.000122098	0.000382042	0.0014079	0.0150851	0.0488657	0.014257	0.0875241	0.0400572	0.0207069	0.0109397	0.0334915	0.00115048	0.00149888	0.000405092	0.00079968	0.000402845	0.00869992	3.66e-05	0.000462409	0.00170406	0.0150851	0.0488657	0.000905627	0.115935	0.201577	0.798423
120	0.00649408	0.0497352	0.028549	0.0100697	0.00866227	0.0171959	0.000876996	0.00129915	0.000417689	0.00079968	0.000472617	0.0326749	0.000137578	0.000392765	0.00144741	0.0150851	0.049151	0.015732	0.0889151	0.0402462	0.0217945	0.0111375	0.0337672	0.00117782	0.00149888	0.000417689	0.00079968	0.00040652	0.00973478	4.1e-05	0.000473115	0.00174352	0.0150851	0.049151	0.000774647	0.102727	0.189376	0.810624
121	0.00667929	0.0520036	0.0303653	0.0101985	0.00915781	0.0187738	0.000876996	0.00129915	0.000426085	0.00079968	0.000476285	0.0333168	0.000140281	0.000424919	0.00156591	0.015282	0.0493411	0.0166532	0.0976669	0.0418516	0.0218876	0.0114341	0.0341039	0.00117782	0.00159872	0.000426085	0.00079968	0.000432238	0.0103927	4.38e-05	0.000505222	0.00186184	0.015282	0.0493411	0.000937933	0.100479	0.165803	0.834197
122	0.00723481	0.0594122	0.0310336	0.0106487	0.00915781	0.0189665	0.000931715	0.00139902	0.000438675	0.000899595	0.000527607	0.0338666	0.000142596	0.000430277	0.00158565	0.015479	0.0524731	0.017574	0.101474	0.0424176	0.0223524	0.0117307	0.0372081	0.00134176	0.00169856	0.000438675	0.000899595	0.000439583	0.0114257	4.81e-05	0.000510571	0.00188155	0.015479	0.0524731	0.000769961	0.135585	0.168211	0.831789
123	0.00816031	0.0609338	0.0324641	0.0107772	0.010643	0.0215245	0.000959071	0.00149888	0.00045965	0.00139902	0.000538595	0.0397111	0.000167205	0.000440989	0.00162513	0.0186244	0.0542717	0.0181263	0.104203	0.0444899	0.0231873	0.0128172	0.0400111	0.0015602	0.00179838	0.00045965	0.00139902	0.000461609	0.0116134	4.89e-05	0.00057472	0.00211795	0.0186244	0.0542717	0.00114919	0.117212	0.16341	0.83659
124	0.00853038	0.0615736	0.0359834	0.0114831	0.0109397	0.0226055	0.0012598	0.00149888	0.000509949	0.00149888	0.000662896	0.0397111	0.000167205	0.000478468	0.00176324	0.0198013	0.0558781	0.0184944	0.104733	0.0552483	0.0231873	0.0132119	0.040191	0.00210553	0.0018982	0.000509949	0.00149888	0.000538595	0.0131136	5.52e-05	0.000585404	0.00215732	0.0198013	0.0558781	0.0012703	0.124281	0.166806	0.833194
125	0.0153634	0.0688154	0.0575708	0.0204266	0.0137052	0.0277058	0.00128712	0.00179838	0.000581101	0.0020978	0.000692082	0.0424379	0.000178686	0.00051592	0.00190126	0.0253726	0.0677926	0.024557	0.107903	0.0575708	0.0238043	0.0135079	0.0419547	0.00226892	0.0020978	0.000581101	0.0020978	0.000666546	0.0155464	6.55e-05	0.000622781	0.00229506	0.0253726	0.0677926	0.00181197	0.0677499	0.208842	0.791158
Notes: The ranked LCR matrix was constructed by sorting the LCR in each column (each cancer) in the original LCR matrix from the lowest to the highest. The first row of the ranked LCR matrix is regarded as the optimal EHlat of all 17 cancers in 125 registries, followed by the second optimal EHlat, until to the worst EHlat. EHlat: the level of EH (row) in the ranked LCR matrix; LCR: the lifetime c…

## Sheet: Table S3
Table S3. The ranked LCR matrix using data from 139 counties in Shandong province and the estimated 1-R2.
EHlat	LCR for head & neck squamous cell carcinoma	LCR for esophageal squamous cell carcinoma	LCR for colorectal adenocarcinoma	LCR for hepatocellular carcinoma	LCR for pancreatic cancer (ductal + endocrine)	LCR for lung adenocarcinoma	LCR for osteosarcoma	LCR for melanoma	LCR for ovarian germ cell	LCR for testicular germ cell	LCR for medulloblastoma	LCR for thyroid follicular/papillary	LCR for thyroid medullary	LCR for chronic lymphocytic leukemia	LCR for acute myeloid leukemia	LCR for prostate	LCR for breast	P value of Shapiro-Wilk test on original LCR	P value of Shapiro-Wilk test on (LCR)^(1/5)	R2 of the curve fitting	1-R2 of the curve fitting
1	0	0.000165623	0.00102996	0.000202385	7.22e-05	0.000369088	0	0	1.78e-05	0	0	0.000175067	7.79e-07	0	0	0	0.00135527	6.75e-06	0.00302919	NA	NA
2	0	0.000268354	0.00146626	0.000437111	0.000282032	0.00102638	0	0	3.07e-05	0	1.91e-06	0.000315324	1.4e-06	1.3e-05	1.98e-05	0	0.00135678	6.06e-05	0.0398069	NA	NA
3	0	0.000487604	0.00174635	0.000483042	0.000361067	0.00173384	0	0	3.4e-05	0	2.17e-06	0.000394724	1.76e-06	1.91e-05	2.91e-05	0	0.0027777	3.12e-05	0.0507627	0.612655	0.387345
4	0	0.000540662	0.00244631	0.000987506	0.000363174	0.00238	0	0	4.39e-05	0	2.42e-06	0.0005609	2.5e-06	2.75e-05	4.17e-05	0.000238692	0.00414098	3.82e-05	0.176848	0.646481	0.353519
5	0.000105101	0.00102368	0.00285224	0.00174851	0.000400181	0.00264433	0	0	5.6e-05	0	2.59e-06	0.000802742	3.57e-06	6.36e-05	9.66e-05	0.000334979	0.00477351	0.000135892	0.338353	0.620436	0.379564
6	0.000286528	0.00108069	0.00363469	0.00199347	0.000505449	0.0029642	0	0	6.54e-05	0	2.82e-06	0.000853179	3.8e-06	6.43e-05	9.77e-05	0.000381338	0.00828886	1.79e-05	0.535457	0.798285	0.201715
7	0.000348124	0.0012843	0.0041309	0.00253752	0.000511745	0.00357223	0	0	7.76e-05	0	3.48e-06	0.000900323	4.01e-06	7.59e-05	0.000115412	0.000381811	0.0107449	9.85e-06	0.560911	0.825545	0.174455
8	0.000409635	0.00133594	0.00451955	0.00387757	0.000601933	0.00668665	6.23e-05	0	9.04e-05	0	5.63e-06	0.00114053	5.07e-06	7.79e-05	0.000118467	0.000600132	0.0115672	3.16e-05	0.810946	0.664247	0.335753
9	0.000420115	0.00187493	0.00464663	0.00450959	0.00070839	0.00893718	9.74e-05	0	9.07e-05	0	6.94e-06	0.00154246	6.86e-06	7.93e-05	0.000120584	0.000727248	0.0117734	4.95e-05	0.718024	0.541327	0.458673
10	0.000423709	0.00204252	0.00578453	0.0054385	0.000848642	0.00917127	0.000113031	0	0.000100176	0	7.44e-06	0.00154473	6.87e-06	0.000137931	0.000209655	0.000821693	0.0121312	7.73e-05	0.691611	0.523824	0.476176
11	0.000429092	0.00214603	0.00623179	0.00556503	0.000961882	0.0114019	0.000157545	0	0.000109939	0	8.49e-06	0.00161341	7.18e-06	0.000154794	0.000235286	0.000865463	0.0138491	4.83e-05	0.720313	0.502746	0.497254
12	0.000469177	0.00223329	0.00740838	0.00632941	0.00112992	0.0117493	0.000160012	0	0.00011407	0	1.37e-05	0.00162224	7.22e-06	0.000206188	0.000313405	0.000883833	0.014119	6.3e-05	0.698883	0.4851	0.5149
13	0.000566274	0.00240648	0.00774334	0.00671016	0.00119201	0.0121195	0.000247873	0	0.000122233	0	1.88e-05	0.00170517	7.59e-06	0.000235657	0.000358199	0.000935104	0.0148405	6.94e-05	0.68857	0.491963	0.508037
14	0.000678527	0.00245803	0.00776607	0.00715123	0.00123871	0.0129864	0.000252016	0	0.000126601	0	2.09e-05	0.00170667	7.59e-06	0.000239074	0.000363392	0.000942431	0.0149883	6.29e-05	0.660656	0.46272	0.53728
15	0.000693606	0.00247305	0.00786415	0.00789979	0.00127159	0.0131973	0.000264012	0	0.000130609	0	2.19e-05	0.00190134	8.46e-06	0.000259725	0.000394782	0.000954107	0.0151261	6.76e-05	0.621301	0.44936	0.55064
16	0.000761638	0.00316191	0.00816946	0.00832279	0.00135109	0.0133453	0.000294569	0	0.000134418	0	2.64e-05	0.00191698	8.53e-06	0.000299469	0.000455193	0.000988826	0.0154883	9.2e-05	0.614076	0.447597	0.552403
17	0.000775579	0.00368736	0.00818042	0.00840113	0.00136195	0.0134949	0.000309989	0	0.000138421	0	2.79e-05	0.00202025	8.99e-06	0.00036999	0.000562385	0.0010039	0.0155929	0.000113525	0.59739	0.442585	0.557415
18	0.000782359	0.00370533	0.00831961	0.00865305	0.00143263	0.0135258	0.000351408	0	0.000139359	0	2.87e-05	0.00209624	9.33e-06	0.000382865	0.000581955	0.00112719	0.0166877	0.000118798	0.626991	0.474915	0.525085
19	0.000784229	0.00382142	0.00843729	0.00867844	0.0014554	0.0137209	0.000352379	0	0.000141755	0	3.05e-05	0.00210416	9.36e-06	0.000392905	0.000597216	0.00119702	0.0168373	0.000121548	0.623868	0.473081	0.526919
20	0.000797947	0.00392526	0.00848138	0.00869735	0.00158868	0.0137584	0.000371476	0	0.000156454	0	3.07e-05	0.00211585	9.41e-06	0.000399055	0.000606564	0.001207	0.0170929	0.000128652	0.620292	0.479594	0.520406
21	0.000842659	0.00432067	0.00866415	0.00882767	0.00159128	0.013864	0.000396349	0	0.000161144	0	3.36e-05	0.00230871	1.03e-05	0.000405984	0.000617096	0.0013329	0.0176462	0.000150959	0.620406	0.488826	0.511174
22	0.000888042	0.0044438	0.00874452	0.00925354	0.00160143	0.0139129	0.000400216	0	0.000164569	0	3.89e-05	0.00242521	1.08e-05	0.000406292	0.000617564	0.0013528	0.017657	0.000169624	0.61159	0.4802	0.5198
23	0.000919564	0.00445042	0.00882453	0.00928669	0.00165034	0.0140585	0.000402422	0	0.000168677	0	3.97e-05	0.00243555	1.08e-05	0.000425717	0.00064709	0.00136858	0.0181329	0.000164674	0.623434	0.490631	0.509369
24	0.00099627	0.00447098	0.00884161	0.00939485	0.00168544	0.0147373	0.000419257	0	0.000169054	0	4.15e-05	0.00258078	1.15e-05	0.000435411	0.000661825	0.00143524	0.0182768	0.000163083	0.618514	0.475306	0.524694
25	0.00104667	0.00489115	0.00909881	0.00947071	0.00172201	0.0147942	0.000421536	0	0.000177168	0	4.26e-05	0.00270275	1.2e-05	0.00044004	0.000668861	0.00152629	0.0184889	0.000192295	0.602766	0.47559	0.52441
26	0.00105208	0.00497142	0.00932108	0.00978012	0.00172776	0.0151232	0.000425833	0	0.000177481	0	4.28e-05	0.00270574	1.2e-05	0.000454626	0.000691031	0.00157548	0.0187983	0.000189585	0.598613	0.471543	0.528457
27	0.00105994	0.0050263	0.00943631	0.00999703	0.00190932	0.0152916	0.000427062	0	0.000179676	0	4.3e-05	0.00271499	1.21e-05	0.000465014	0.000706822	0.00160534	0.0188366	0.000202841	0.593258	0.465355	0.534645
28	0.00106045	0.00510029	0.00955681	0.0101739	0.00191484	0.0156086	0.00042767	0	0.000183508	0	4.37e-05	0.00271559	1.21e-05	0.000466869	0.000709641	0.00161891	0.0195161	0.000188763	0.611864	0.474465	0.525535
29	0.00107903	0.0051627	0.0095999	0.0104269	0.00191617	0.016042	0.000443829	0	0.000187081	0	4.38e-05	0.00274663	1.22e-05	0.000471719	0.000717013	0.00169209	0.0195609	0.000187359	0.599205	0.461637	0.538363
30	0.00109333	0.00519604	0.0096341	0.0106712	0.00192918	0.0160478	0.000444458	0	0.000189424	0	4.51e-05	0.00275149	1.22e-05	0.000474839	0.000721756	0.00173491	0.0200204	0.000187993	0.610903	0.470995	0.529005
31	0.00109374	0.00529415	0.00964521	0.0107425	0.00200139	0.0160676	0.000450648	0	0.00019721	0	4.63e-05	0.00277879	1.24e-05	0.000480091	0.000729738	0.00178402	0.0201978	0.000197095	0.60955	0.473897	0.526103
32	0.00109911	0.00530758	0.0096619	0.0110648	0.0020042	0.0164939	0.000453864	4.76e-05	0.000197275	0	4.67e-05	0.00284694	1.27e-05	0.000507712	0.000771722	0.0018638	0.0203569	0.000193336	0.934775	0.464521	0.535479
33	0.00110333	0.0054472	0.00978269	0.0111977	0.00203353	0.0176711	0.000464711	6.47e-05	0.000203972	0	4.88e-05	0.00288704	1.28e-05	0.000526656	0.000800517	0.00189516	0.0204854	0.000169113	0.937626	0.439475	0.560525
34	0.00116104	0.0058515	0.00988238	0.011725	0.00204078	0.0182962	0.000480329	6.69e-05	0.000205382	0	4.88e-05	0.00295932	1.32e-05	0.000535175	0.000813466	0.00189847	0.0205927	0.000173047	0.923486	0.420368	0.579632
35	0.00116764	0.00586964	0.00994979	0.0117924	0.00204875	0.0185933	0.000481922	7.6e-05	0.000206248	0	5e-05	0.00303602	1.35e-05	0.000550963	0.000837464	0.00195707	0.0207582	0.000170765	0.927841	0.417642	0.582358
36	0.00117208	0.00590314	0.0100604	0.0119185	0.0020658	0.0187446	0.000487869	7.92e-05	0.000207927	0	5.08e-05	0.00304086	1.35e-05	0.000591326	0.000898816	0.00199937	0.0210252	0.000171926	0.93066	0.420118	0.579882
37	0.00120348	0.00595393	0.010197	0.0120456	0.00209909	0.0197143	0.000517725	8.54e-05	0.000208266	0	5.09e-05	0.00313724	1.4e-05	0.000596004	0.000905927	0.0020258	0.0211089	0.000151123	0.921612	0.400993	0.599007
38	0.00120599	0.00606942	0.0102707	0.0121466	0.00212539	0.0197469	0.000549266	8.91e-05	0.000209078	0	5.17e-05	0.00319406	1.42e-05	0.000605421	0.00092024	0.00206961	0.021301	0.00015951	0.920553	0.403574	0.596426
39	0.00123825	0.00615826	0.0102969	0.012346	0.00213956	0.0198213	0.000558783	9.09e-05	0.000209101	0	5.24e-05	0.00321706	1.43e-05	0.000619866	0.000942197	0.00208916	0.0215159	0.000164556	0.922009	0.405058	0.594942
40	0.00124609	0.00616202	0.0103102	0.012492	0.00217673	0.0198647	0.000559601	9.17e-05	0.000213232	0	5.25e-05	0.0033481	1.49e-05	0.000623556	0.000947805	0.00209072	0.0216846	0.000171364	0.926455	0.406688	0.593312
41	0.00125577	0.0064856	0.0104545	0.0126062	0.00220995	0.0200522	0.000560295	9.47e-05	0.000213839	0	5.26e-05	0.00337269	1.5e-05	0.000623688	0.000948005	0.00211251	0.0219298	0.000179643	0.923336	0.406336	0.593664
42	0.00126093	0.00684929	0.0104584	0.0126688	0.00227903	0.020112	0.000564388	0.000109824	0.000215644	0	5.28e-05	0.00346842	1.54e-05	0.000637634	0.000969204	0.00214598	0.0219302	0.000198415	0.920345	0.402385	0.597615
43	0.00132287	0.00693971	0.0105562	0.0126764	0.00228733	0.0201446	0.000566977	0.000115296	0.000219912	0	5.29e-05	0.0035599	1.58e-05	0.000638475	0.000970483	0.00223768	0.0223458	0.000210112	0.927685	0.411284	0.588716
44	0.00133724	0.00723358	0.0106076	0.0127764	0.00228993	0.0202543	0.000572918	0.000117378	0.000221364	0	5.37e-05	0.00361194	1.61e-05	0.000646176	0.000982188	0.00226426	0.0225104	0.000220365	0.923172	0.410383	0.589617
45	0.00134185	0.00727272	0.0106102	0.0127791	0.00231736	0.0202647	0.000578269	0.000120096	0.000224811	0	5.57e-05	0.00367371	1.63e-05	0.000649315	0.000986959	0.00230716	0.0226316	0.000227382	0.925423	0.412745	0.587255
46	0.00135027	0.00740248	0.0106279	0.0129466	0.0023734	0.020349	0.000582091	0.000121129	0.00022801	0	5.58e-05	0.00371612	1.65e-05	0.000661346	0.00100525	0.00237233	0.0229302	0.000237057	0.92847	0.415874	0.584126
47	0.00138629	0.00749623	0.0108863	0.0132459	0.00237595	0.020397	0.000585989	0.00012326	0.000229819	0	5.61e-05	0.00372018	1.66e-05	0.000664469	0.00100999	0.00238461	0.0229709	0.000246539	0.920873	0.412542	0.587458
48	0.00138659	0.00776025	0.0108948	0.0133113	0.00241204	0.020424	0.000588513	0.000123819	0.000230243	0	5.63e-05	0.0039037	1.74e-05	0.000664622	0.00101023	0.00239939	0.0229766	0.000268758	0.914441	0.409417	0.590583
49	0.00138834	0.0077941	0.0109566	0.0133225	0.00246158	0.0205996	0.000601925	0.000126883	0.000230437	0	5.69e-05	0.00393311	1.75e-05	0.000675331	0.0010265	0.00244917	0.0231599	0.000269466	0.915939	0.410329	0.589671
50	0.00141786	0.00782177	0.0111707	0.0133539	0.00250884	0.0206554	0.000611736	0.000131619	0.00023662	0	5.76e-05	0.00401847	1.79e-05	0.000675706	0.00102707	0.00250489	0.0231963	0.000283441	0.91211	0.409641	0.590359
51	0.00142119	0.00798226	0.0113374	0.0134282	0.00251329	0.0206635	0.000612874	0.000136874	0.000237195	0	5.8e-05	0.0040844	1.82e-05	0.000678231	0.00103091	0.00251036	0.0236403	0.000292686	0.91572	0.418232	0.581768
52	0.00147888	0.00800791	0.0113594	0.0134899	0.00252914	0.0207005	0.000623576	0.000137334	0.000238223	0	5.82e-05	0.00413911	1.84e-05	0.000678955	0.00103201	0.00251421	0.0238786	0.000298055	0.920003	0.42226	0.57774
53	0.00149556	0.00801629	0.0113642	0.0134902	0.00253203	0.0210901	0.000625394	0.000137864	0.000242974	0	5.85e-05	0.00416197	1.85e-05	0.000680108	0.00103376	0.00264534	0.0248043	0.000278472	0.939789	0.436324	0.563676
54	0.00150049	0.00803348	0.0114067	0.0135987	0.00255495	0.0211056	0.0006334	0.00014105	0.000244157	0	5.85e-05	0.00418074	1.86e-05	0.00068142	0.00103576	0.00268277	0.0248603	0.000284616	0.939156	0.436133	0.563867
55	0.00150543	0.00810256	0.0114409	0.0136979	0.00259112	0.0211454	0.000636582	0.000147713	0.000245258	0	5.86e-05	0.0042401	1.89e-05	0.000683372	0.00103873	0.00270475	0.0249712	0.000292627	0.938432	0.436451	0.563549
56	0.00153422	0.00826129	0.0115411	0.0137087	0.00259752	0.0212512	0.000637307	0.000150405	0.000245674	0	5.88e-05	0.0042413	1.89e-05	0.000690437	0.00104946	0.00271628	0.0249844	0.00029804	0.934506	0.433866	0.566134
57	0.00154263	0.00828977	0.0115584	0.013806	0.00260092	0.0212582	0.000638711	0.000153958	0.000246029	0	5.98e-05	0.00432284	1.92e-05	0.000692294	0.00105229	0.00272879	0.02506	0.000305922	0.934454	0.434126	0.565874
58	0.00154385	0.00835488	0.0116761	0.0138863	0.00262262	0.0213852	0.000639475	0.000155003	0.00024733	0	6.04e-05	0.0043399	1.93e-05	0.000695419	0.00105704	0.00273356	0.0253565	0.000303169	0.93604	0.437371	0.562629
59	0.00156953	0.00846063	0.0117009	0.0140001	0.00265226	0.0215153	0.000649956	0.00016203	0.000248075	0	6.06e-05	0.00436716	1.94e-05	0.000713635	0.00108472	0.0027456	0.0254378	0.000308403	0.934162	0.435212	0.564788
60	0.00158482	0.00852836	0.0117559	0.0141231	0.00265485	0.0216714	0.000652094	0.000171165	0.000248724	0	6.18e-05	0.00443241	1.97e-05	0.000715559	0.00108765	0.00277999	0.0256436	0.000310036	0.934691	0.435339	0.564661
61	0.00161858	0.00863601	0.0117839	0.0141491	0.00266559	0.021744	0.000661919	0.000172345	0.000251531	0	6.23e-05	0.00449205	2e-05	0.000721197	0.00109622	0.00278548	0.0257444	0.000316627	0.933591	0.43527	0.56473
62	0.00163359	0.00921526	0.0118152	0.0142241	0.00270775	0.0217694	0.000669128	0.000181051	0.000253937	8.81e-05	6.31e-05	0.00462079	2.06e-05	0.000727749	0.00110618	0.00280452	0.0260164	0.000336332	0.51989	0.436208	0.563792
63	0.00163513	0.00921698	0.0118533	0.0144348	0.00275401	0.0217779	0.00067203	0.000184361	0.000254734	9.57e-05	6.36e-05	0.00466618	2.08e-05	0.00072859	0.00110746	0.00283918	0.0261969	0.000344174	0.526797	0.437909	0.562091
64	0.00163812	0.00930603	0.0119078	0.014722	0.00277608	0.0219659	0.000674218	0.000185161	0.000261021	0.00010745	6.49e-05	0.0046863	2.09e-05	0.000732905	0.00111402	0.00286624	0.0262705	0.000345651	0.528202	0.433083	0.566917
65	0.0016597	0.00955232	0.0119952	0.0148214	0.00278849	0.0219933	0.00067422	0.000191036	0.000264719	0.000107552	6.56e-05	0.00472013	2.1e-05	0.000734791	0.00111688	0.00290666	0.0262962	0.000361767	0.521848	0.430633	0.569367
66	0.00167546	0.00959474	0.0120992	0.0148695	0.00279523	0.0220569	0.000676352	0.00019161	0.00026626	0.000114827	6.74e-05	0.00474323	2.11e-05	0.000744524	0.00113168	0.00296756	0.026353	0.000369834	0.526717	0.430074	0.569926
67	0.00168305	0.0096327	0.0121064	0.0148959	0.00280643	0.0221298	0.00068856	0.000208451	0.000268059	0.000116357	6.77e-05	0.00477083	2.12e-05	0.000746421	0.00113456	0.00297071	0.0263613	0.000370829	0.533778	0.428624	0.571376
68	0.00168536	0.0096339	0.0121358	0.0149472	0.00283338	0.0221491	0.000691987	0.000210159	0.0002682	0.000139364	6.88e-05	0.00479203	2.13e-05	0.000746885	0.00113527	0.00297873	0.0264113	0.000372816	0.53919	0.428907	0.571093
69	0.00168993	0.0096865	0.0123071	0.0153677	0.00284113	0.0222351	0.000712511	0.000216371	0.000270572	0.000143702	6.89e-05	0.00479411	2.13e-05	0.000750045	0.00114007	0.00302333	0.026595	0.000378244	0.537196	0.427275	0.572725
70	0.00169263	0.00998399	0.0123621	0.0153796	0.00289528	0.022254	0.00071573	0.000221459	0.000270656	0.000157776	6.94e-05	0.00482118	2.15e-05	0.000753125	0.00114475	0.00305904	0.0266045	0.000395576	0.528518	0.425173	0.574827
71	0.00171095	0.0100691	0.0124631	0.0154457	0.00291744	0.0223141	0.000736368	0.000222784	0.000271019	0.000158368	7.05e-05	0.00483242	2.15e-05	0.00075374	0.00114568	0.00306027	0.0267939	0.000397553	0.527503	0.427114	0.572886
72	0.00171231	0.0101293	0.0124885	0.0154939	0.00291913	0.0223838	0.000737942	0.000225672	0.000273997	0.00016102	7.12e-05	0.00486118	2.16e-05	0.000754972	0.00114756	0.00307256	0.0269453	0.000396935	0.529186	0.4283	0.5717
73	0.00172767	0.0101638	0.0125105	0.0157397	0.00291954	0.0224335	0.000741262	0.000231027	0.000274281	0.00016154	7.26e-05	0.00492775	2.19e-05	0.000766197	0.00116462	0.00310109	0.0270694	0.000404752	0.531263	0.427471	0.572529
74	0.00173313	0.0101732	0.0125766	0.0159228	0.00296634	0.0224852	0.000741851	0.000236731	0.000276586	0.000170652	7.29e-05	0.00498698	2.22e-05	0.000767165	0.00116609	0.00311575	0.0272687	0.000409475	0.53234	0.42899	0.57101
75	0.00173484	0.0102555	0.0126255	0.0159942	0.00298933	0.0224983	0.000746766	0.000250766	0.000278441	0.000175942	7.36e-05	0.0050086	2.23e-05	0.000779657	0.00118508	0.00312329	0.0274001	0.000414601	0.539634	0.430409	0.569591
76	0.00174231	0.0103105	0.0126861	0.0160313	0.00302684	0.0225562	0.000748265	0.000253796	0.000281541	0.000179778	7.4e-05	0.00509554	2.27e-05	0.00078877	0.00119893	0.0031394	0.0276653	0.000421152	0.545127	0.434121	0.565879
77	0.00175354	0.0103239	0.0128072	0.0160972	0.00302815	0.0225611	0.000749	0.000254051	0.000284755	0.000193172	7.49e-05	0.00517286	2.3e-05	0.000790816	0.00120204	0.0031593	0.0278619	0.000427739	0.545021	0.437211	0.562789
78	0.00175681	0.0103398	0.0128579	0.0161883	0.00306956	0.0226284	0.000755039	0.000255369	0.000285044	0.000194732	7.53e-05	0.00522014	2.32e-05	0.000800109	0.00121617	0.00322512	0.0280887	0.00043471	0.551767	0.439723	0.560277
79	0.00176574	0.0107134	0.0128653	0.01628	0.00307082	0.0226696	0.000763524	0.000274371	0.000285384	0.000199374	7.54e-05	0.00525979	2.34e-05	0.000806006	0.00122513	0.00330355	0.0282365	0.0004519	0.548263	0.438742	0.561258
80	0.00176681	0.010746	0.0129376	0.0163083	0.00309807	0.0227433	0.000769272	0.000275114	0.000286075	0.000200063	7.59e-05	0.00530303	2.36e-05	0.000806147	0.00122534	0.00330589	0.0283395	0.000454255	0.545405	0.439177	0.560823
81	0.0017708	0.0107482	0.0130082	0.0164111	0.00311727	0.0231279	0.000788684	0.000280346	0.000287075	0.000203204	7.6e-05	0.00535503	2.38e-05	0.00081766	0.00124284	0.0033338	0.0285546	0.000441953	0.549356	0.436698	0.563302
82	0.00181961	0.0111102	0.0130759	0.0164262	0.00315428	0.0232335	0.000789557	0.000288002	0.000287886	0.000203495	7.6e-05	0.00536039	2.39e-05	0.000821227	0.00124826	0.00335911	0.0287388	0.000452367	0.544431	0.436372	0.563628
83	0.00183255	0.0111258	0.0131947	0.0164895	0.00315532	0.0232474	0.000790687	0.000291486	0.000288993	0.000213871	7.65e-05	0.00549544	2.45e-05	0.000849988	0.00129198	0.0033917	0.029159	0.00046184	0.559035	0.443507	0.556493
84	0.00186613	0.0111981	0.0132457	0.0165005	0.0032213	0.0232948	0.000796805	0.000308083	0.000289748	0.000215083	7.68e-05	0.00573497	2.55e-05	0.000856121	0.0013013	0.00342409	0.0291811	0.000494513	0.562406	0.442185	0.557815
85	0.00192168	0.0112446	0.0133477	0.0166101	0.00323315	0.0233455	0.000801706	0.000308608	0.000290954	0.000222921	7.7e-05	0.00574954	2.56e-05	0.000856353	0.00130166	0.00354576	0.0291974	0.000514944	0.564138	0.440404	0.559596
86	0.00197163	0.0113588	0.0133784	0.0166598	0.00324034	0.0235929	0.000809124	0.000311712	0.000291147	0.000226476	7.81e-05	0.00578952	2.58e-05	0.000857251	0.00130302	0.00364104	0.0294664	0.000514966	0.568745	0.440645	0.559355
87	0.00199849	0.0114967	0.0134437	0.0167634	0.00333033	0.0236137	0.000822767	0.000323166	0.000292021	0.000239	7.82e-05	0.00580489	2.58e-05	0.000860206	0.00130751	0.00365588	0.0295161	0.000531203	0.57008	0.439652	0.560348
88	0.00199888	0.0117221	0.0134772	0.017008	0.00334674	0.0240229	0.000826032	0.00032344	0.000296552	0.000249306	7.89e-05	0.00582759	2.59e-05	0.000862247	0.00131062	0.00372907	0.0295452	0.00052658	0.554591	0.430665	0.569335
89	0.00202145	0.012321	0.0135045	0.0170224	0.00338757	0.0241015	0.000826781	0.000331051	0.000300224	0.000249455	7.96e-05	0.00588009	2.62e-05	0.000862448	0.00131092	0.00373124	0.0296224	0.000543449	0.535164	0.426923	0.573077
90	0.00202566	0.0125368	0.0137289	0.0170546	0.00339397	0.0247012	0.00083162	0.000333758	0.000304396	0.000256168	8.02e-05	0.00597401	2.66e-05	0.000869131	0.00132108	0.00381532	0.0297981	0.000531735	0.522275	0.420094	0.579906
91	0.00206424	0.0127383	0.0137573	0.0171079	0.00343984	0.0249799	0.000853764	0.00034277	0.000304407	0.000270263	8.02e-05	0.00640751	2.85e-05	0.000878352	0.00133509	0.00386345	0.0298555	0.000570443	0.505864	0.414492	0.585508
92	0.00207138	0.0131796	0.0137651	0.0171299	0.00344995	0.0250035	0.000859257	0.000348982	0.000304677	0.000276798	8.03e-05	0.00644257	2.87e-05	0.000881074	0.00133923	0.00393348	0.0305495	0.000567477	0.507781	0.42394	0.57606
93	0.00208903	0.0132947	0.0138733	0.0171337	0.00345932	0.0250796	0.000884652	0.000349618	0.000305172	0.000278356	8.06e-05	0.0064859	2.89e-05	0.000898212	0.00136528	0.00394044	0.0308133	0.000569411	0.51433	0.427005	0.572995
94	0.00210677	0.013819	0.0138772	0.0172583	0.00350808	0.0252076	0.000894878	0.000350534	0.000307619	0.000291814	8.07e-05	0.00649222	2.89e-05	0.000898834	0.00136623	0.00394986	0.0312333	0.000560102	0.500083	0.428441	0.571559
95	0.00217292	0.0138785	0.0140356	0.0172904	0.0035209	0.0252392	0.000896856	0.000352203	0.000308695	0.000295205	8.1e-05	0.00652083	2.9e-05	0.000899585	0.00136737	0.00395691	0.031263	0.000573326	0.498141	0.427978	0.572022
96	0.00218052	0.0139272	0.0143085	0.0174888	0.00352604	0.0253441	0.000896882	0.000360952	0.000309161	0.000304645	8.27e-05	0.00652273	2.9e-05	0.000906412	0.00137775	0.00403044	0.0313737	0.00058578	0.496873	0.426955	0.573045
97	0.00218406	0.0140849	0.0143601	0.017592	0.0035442	0.0255511	0.000906052	0.000362355	0.000309505	0.000310691	8.5e-05	0.00652896	2.9e-05	0.00091878	0.00139655	0.00413742	0.0315301	0.000588128	0.497838	0.425156	0.574844
98	0.00218774	0.0142353	0.0144363	0.0176487	0.00355107	0.0256222	0.000929891	0.000363074	0.000310403	0.000312367	8.59e-05	0.00670739	2.98e-05	0.000927957	0.00141049	0.00414542	0.0316088	0.000605794	0.490441	0.423805	0.576195
99	0.00224715	0.0143445	0.014481	0.0176727	0.00359614	0.0257316	0.000932102	0.000367147	0.000310413	0.000312695	8.63e-05	0.00679456	3.02e-05	0.000934023	0.00141971	0.00439123	0.0316872	0.000645614	0.494911	0.422451	0.577549
100	0.00227644	0.0144741	0.0145065	0.0177124	0.0036477	0.0257613	0.000932234	0.000370549	0.000311012	0.000333696	8.66e-05	0.00685664	3.05e-05	0.000939619	0.00142822	0.00439445	0.0317749	0.000656981	0.498874	0.422388	0.577612
101	0.00231327	0.014574	0.014556	0.0178357	0.00366486	0.0260482	0.00093758	0.000374953	0.000311066	0.000344515	8.69e-05	0.00692847	3.08e-05	0.000940525	0.0014296	0.00440649	0.0319025	0.000652208	0.498069	0.419252	0.580748
102	0.00233299	0.0148561	0.014591	0.0179246	0.00366829	0.026139	0.000942954	0.000382587	0.000311185	0.000347591	8.7e-05	0.00694102	3.09e-05	0.000945693	0.00143745	0.00447438	0.0320482	0.000665126	0.500686	0.418077	0.581923
103	0.00233989	0.0152473	0.0146089	0.0180394	0.00367388	0.0262197	0.000965105	0.000383289	0.000323246	0.000348109	8.74e-05	0.00716276	3.19e-05	0.000964309	0.00146575	0.00460209	0.0320496	0.000717536	0.49069	0.412882	0.587118
104	0.00237376	0.0154371	0.0150747	0.0181871	0.00368746	0.0262708	0.000972543	0.000386678	0.000325306	0.000350763	8.74e-05	0.00732289	3.26e-05	0.000971294	0.00147637	0.00461896	0.0321995	0.000741547	0.471628	0.412533	0.587467
105	0.00237871	0.0155268	0.0150754	0.0182458	0.00370359	0.026337	0.000980001	0.0003927	0.000326878	0.000356205	8.84e-05	0.00737484	3.28e-05	0.000978702	0.00148763	0.00463984	0.0327823	0.000731656	0.486438	0.420752	0.579248
106	0.00239004	0.0156148	0.0152089	0.0183811	0.00371243	0.0266813	0.000992368	0.000404018	0.000335249	0.000360834	9.06e-05	0.00741587	3.3e-05	0.000978758	0.00148771	0.00467187	0.0328897	0.000719582	0.484537	0.416857	0.583143
107	0.00239508	0.016213	0.0152117	0.018529	0.00376633	0.0267099	0.000994506	0.000406246	0.000336493	0.000369446	9.12e-05	0.00744806	3.31e-05	0.000984157	0.00149592	0.00480303	0.0329513	0.000760633	0.476724	0.412248	0.587752
108	0.00249241	0.0162409	0.0152227	0.0187829	0.00377819	0.0268147	0.000994851	0.00042452	0.000353514	0.000379894	9.2e-05	0.00757053	3.37e-05	0.000998686	0.001518	0.00488447	0.0333314	0.000783093	0.491996	0.415243	0.584757
109	0.00249403	0.0165192	0.0152264	0.0188663	0.00378253	0.0268819	0.00099747	0.000429982	0.000356885	0.000383281	9.23e-05	0.00858248	3.82e-05	0.00100166	0.00152252	0.00523633	0.0334187	0.000951991	0.45183	0.410053	0.589947
110	0.00259586	0.0166522	0.0152459	0.0190495	0.00380955	0.0269491	0.001017	0.000448248	0.000360137	0.000391462	9.24e-05	0.0086979	3.87e-05	0.00100349	0.0015253	0.00535753	0.0337743	0.000989573	0.465468	0.412723	0.587277
111	0.00260329	0.0170201	0.0152669	0.0192594	0.00387241	0.027138	0.00102614	0.000451441	0.00036155	0.000408582	9.41e-05	0.00903342	4.02e-05	0.0010036	0.00152548	0.0053747	0.0341797	0.00101851	0.455224	0.412383	0.587617
112	0.00260819	0.0171309	0.0153906	0.0193287	0.00387486	0.0274419	0.0010289	0.000454237	0.000369749	0.000414902	9.43e-05	0.00906944	4.04e-05	0.00100649	0.00152987	0.00538497	0.0342199	0.00100174	0.448614	0.408396	0.591604
113	0.00270723	0.0172946	0.015406	0.0195119	0.00397449	0.028232	0.00103067	0.000454548	0.000370663	0.000420053	9.44e-05	0.00956698	4.26e-05	0.0010095	0.00153443	0.00541512	0.0342581	0.00102501	0.426246	0.396245	0.603755
114	0.00270858	0.0177357	0.015495	0.0197913	0.00400579	0.0284624	0.00103228	0.000457805	0.000370685	0.000425839	9.48e-05	0.00983334	4.38e-05	0.00101953	0.00154968	0.00545711	0.0343257	0.00105762	0.407996	0.389371	0.610629
115	0.00275313	0.0177562	0.0158255	0.0199264	0.0040531	0.0285067	0.00106846	0.00047375	0.000372309	0.000426737	0.000100058	0.010133	4.51e-05	0.00102039	0.001551	0.00563262	0.0344428	0.00113564	0.401635	0.38914	0.61086
116	0.00276461	0.0191259	0.0161155	0.0202786	0.00416447	0.0288738	0.00107465	0.000482549	0.000376797	0.000444151	0.000106923	0.0102514	4.56e-05	0.00102363	0.00155592	0.00570042	0.0345392	0.00114979	0.371062	0.375684	0.624316
117	0.00278006	0.0193194	0.0162033	0.0202979	0.00423258	0.0291162	0.00107823	0.000492336	0.000377	0.000452802	0.000107125	0.0103049	4.59e-05	0.00103268	0.00156967	0.00586015	0.0345595	0.00117297	0.370674	0.37197	0.62803
118	0.00281787	0.0194014	0.0167352	0.0203636	0.00434879	0.0293499	0.00108933	0.000493003	0.000383869	0.000459863	0.000107335	0.0104703	4.66e-05	0.00103559	0.00157409	0.00631736	0.0347434	0.00127423	0.356054	0.371226	0.628774
119	0.00282321	0.0194155	0.0168149	0.0203787	0.0043629	0.0296214	0.00110197	0.000504262	0.000385626	0.000515648	0.000107579	0.0105993	4.72e-05	0.00104201	0.00158386	0.00656392	0.0357795	0.00127344	0.379069	0.384201	0.615799
120	0.00291498	0.0199455	0.0169716	0.020505	0.00437554	0.0298529	0.00110251	0.00050751	0.0003951	0.000572515	0.000107663	0.0110124	4.9e-05	0.0010512	0.00159782	0.00684534	0.0359228	0.0013605	0.368909	0.378437	0.621563
121	0.00292211	0.0203235	0.0172316	0.0211962	0.00445025	0.0300483	0.00112196	0.00053189	0.000397103	0.000578193	0.000107772	0.0111486	4.96e-05	0.00107476	0.00163363	0.00685179	0.0367403	0.00137053	0.375238	0.382868	0.617132
122	0.00299288	0.0205131	0.0174279	0.0212491	0.00454489	0.0307787	0.0011301	0.000533419	0.000400062	0.000584364	0.000110013	0.011381	5.06e-05	0.00107983	0.00164135	0.00691152	0.0369236	0.00134984	0.366964	0.376534	0.623466
123	0.00301073	0.0206018	0.018016	0.021573	0.00455333	0.0308052	0.00114588	0.00054733	0.000402125	0.000614995	0.000110839	0.0122797	5.46e-05	0.00108505	0.00164928	0.00724416	0.0381943	0.00146779	0.348926	0.390361	0.609639
124	0.00305493	0.0210597	0.0187369	0.0219365	0.0045978	0.0309269	0.00114738	0.000552166	0.000406193	0.000617444	0.000111553	0.0128493	5.72e-05	0.00111533	0.0016953	0.00728149	0.0387737	0.0015171	0.324783	0.391738	0.608262
125	0.00309755	0.0210809	0.0187888	0.0219677	0.00478644	0.0312712	0.00115993	0.00056205	0.000411184	0.000631949	0.000112881	0.0132038	5.87e-05	0.0011432	0.00173766	0.00739483	0.0392028	0.00157314	0.330488	0.393381	0.606619
126	0.00309937	0.0220781	0.0188303	0.0220179	0.00479479	0.0322989	0.00117048	0.000596931	0.000412916	0.000641161	0.000113927	0.0140912	6.27e-05	0.0011652	0.0017711	0.0076812	0.0399813	0.00154527	0.305379	0.385563	0.614437
127	0.00310895	0.0228299	0.0189615	0.0224501	0.00483835	0.0327573	0.0011759	0.000602309	0.000414229	0.000645775	0.000114054	0.0149096	6.63e-05	0.00116945	0.00177756	0.00808592	0.040039	0.00167062	0.271804	0.372407	0.627593
128	0.00310965	0.0233718	0.0190937	0.0228668	0.00485601	0.0328076	0.00118182	0.000608508	0.000423023	0.00065064	0.000119005	0.0156091	6.95e-05	0.00117159	0.00178082	0.00857143	0.0401673	0.00181129	0.244445	0.365503	0.634497
129	0.00314218	0.0240089	0.019523	0.0231651	0.00486955	0.0336289	0.00119226	0.000636806	0.000428444	0.000695991	0.000121504	0.0156312	6.95e-05	0.0011947	0.00181595	0.00870741	0.0408281	0.00176172	0.252491	0.363122	0.636878
130	0.00321324	0.0257149	0.0197559	0.0235739	0.00492897	0.0338218	0.00125615	0.000651226	0.000429655	0.000716724	0.000123834	0.0164416	7.32e-05	0.00120147	0.00182623	0.00893174	0.0418922	0.00186555	0.243902	0.36143	0.63857
131	0.00333998	0.0269519	0.0201994	0.0244386	0.00497498	0.0343574	0.00127531	0.000674839	0.000436665	0.000723025	0.000125821	0.0168529	7.5e-05	0.001228	0.00186656	0.00893819	0.0423863	0.00184893	0.233291	0.352119	0.647881
132	0.00335394	0.0274079	0.0226029	0.0250806	0.00509168	0.0346071	0.00128247	0.00070356	0.000437571	0.000725821	0.000126393	0.016885	7.51e-05	0.00124742	0.00189607	0.00914636	0.0430005	0.00182835	0.20849	0.355122	0.644878
133	0.00336552	0.028915	0.0227931	0.0252411	0.00524002	0.034645	0.00129433	0.000763602	0.000446847	0.000754899	0.000129788	0.0171336	7.62e-05	0.0012507	0.00190106	0.00931399	0.0439645	0.00185531	0.210431	0.357321	0.642679
134	0.0033853	0.0365587	0.0228891	0.0253807	0.00529157	0.035612	0.00132199	0.000837896	0.000448828	0.000756466	0.000134252	0.0172696	7.68e-05	0.00140241	0.00213166	0.0093736	0.0458579	0.00134511	0.228651	0.328256	0.671744
135	0.00345599	0.0413341	0.0242544	0.0260659	0.00558201	0.037167	0.00140816	0.000888504	0.0004686	0.000804597	0.000139818	0.0174669	7.77e-05	0.00145295	0.00220848	0.00977458	0.046017	0.00111565	0.218348	0.292338	0.707662
136	0.00353556	0.045923	0.0248439	0.027081	0.00587161	0.0386581	0.0014901	0.00103921	0.000479552	0.0008802	0.000152732	0.0201808	8.98e-05	0.00182328	0.00277138	0.0109089	0.0474937	0.00110389	0.22527	0.267609	0.732391
137	0.00369272	0.0529861	0.0253939	0.0291518	0.005998	0.0388663	0.00152656	0.00113014	0.000514611	0.000942683	0.000152759	0.0215151	9.57e-05	0.00195789	0.00297599	0.0110759	0.0482522	0.00126396	0.265488	0.232382	0.767618
138	0.00372723	0.0545948	0.0255987	0.0305443	0.00681797	0.0443751	0.0015639	0.00136296	0.000604276	0.00101848	0.00016255	0.0226376	0.000100724	0.00205205	0.00311911	0.012099	0.0505222	0.00110958	0.248357	0.222397	0.777603
139	0.00395951	0.0548628	0.0299002	0.0359429	0.0155451	0.0445108	0.00157108	0.00142103	0.000851972	0.0018659	0.000179788	0.0246806	0.000109814	0.00207415	0.00315272	0.0126464	0.0526742	0.00221038	0.160575	0.230312	0.769688
Notes: The ranked LCR matrix was constructed by sorting the LCR in each column (each cancer) in the original LCR matrix from the lowest to the highest. The first row of the ranked LCR matrix is regarded as the optimal EHlat of all 17 cancers in 139 conties, followed by the second optimal EHlat, until to the worst EHlat. EHlat: the level of EH (row) in the ranked LCR matrix; LCR: the lifetime canc…

## Sheet: Table S4
Table S4. The ranked LCR matrix using data from 423 registries across the world and the estimated R2 in sensitivity analysis of LTCD.
EHlat	LCR for colorectal adenocarcinoma	LCR for hepatocellular carcinoma	LCR for lung adenocarcinoma	LCR for osteosarcoma	LCR for testicular germ cell	LCR for prostate	LCR for breast	P value of Shapiro-Wilk test on original LCR	P value of Shapiro-Wilk test on (LCR)^(1/5)	R2 of the curve fitting
1	0.00129767	0	0	0	0.000100616	0.00102584	0.00762556	0.0512308	0.802601	0.342668
2	0.00168802	0	0	0	0.000119952	0.00112994	0.00901496	0.0645124	0.882983	0.363948
3	0.0017621	5.58279e-05	0	0	0.000149491	0.00120666	0.00927575	0.0128286	0.746021	0.423242
4	0.00307572	9.33949e-05	0	0	0.000180155	0.00131051	0.00975292	0.0575418	0.733191	0.551491
5	0.0031342	0.0003376	3.80074e-05	0	0.000190099	0.00184504	0.0123709	0.00614468	0.848451	0.020488
6	0.00422371	0.000344433	0.000267839	0	0.000197729	0.00222281	0.0126535	0.0146499	0.31313	0.0200152
7	0.00458392	0.000414523	0.000288768	0	0.000205865	0.00285034	0.014009	0.0175144	0.354844	0.0224471
8	0.00521548	0.000416997	0.000743228	0	0.000208266	0.00319352	0.0146695	0.0292388	0.693804	0.0171528
9	0.00542867	0.000420478	0.000792401	0	0.00021593	0.00329509	0.0150909	0.030837	0.702956	0.0168337
10	0.00561284	0.000434656	0.000931636	0	0.00024416	0.00335844	0.0163705	0.0244893	0.721713	0.0147196
11	0.00581508	0.00046307	0.000941736	0	0.000251503	0.00343405	0.0171442	0.0226006	0.720915	0.0147467
12	0.00607792	0.00048529	0.00103466	0	0.00027244	0.00347709	0.017684	0.0231613	0.733745	0.0139399
13	0.00678002	0.000489222	0.0010464	0	0.000274759	0.00540616	0.0196076	0.0378878	0.605293	0.0205347
14	0.006873	0.000522477	0.00110449	2.3671e-05	0.000275526	0.00545429	0.0226863	0.00476357	0.921118	0.00459526
15	0.0069778	0.000533757	0.00113457	3.43514e-05	0.000285541	0.00554	0.0227644	0.00505218	0.891501	0.00460022
16	0.00803359	0.000535676	0.00119873	4.24829e-05	0.00029204	0.00585285	0.0231296	0.00825594	0.861848	0.00478292
17	0.00804401	0.000552126	0.00126001	4.3517e-05	0.000296271	0.00626075	0.0234168	0.0088144	0.853384	0.00497079
18	0.0081599	0.000563145	0.00126353	4.35572e-05	0.000324728	0.00627555	0.0242196	0.00774409	0.860146	0.00491177
19	0.00854277	0.000567341	0.00137279	4.75749e-05	0.000326436	0.00652608	0.0243285	0.00969712	0.855763	0.00474194
20	0.0093831	0.000634282	0.00139301	4.93661e-05	0.000337881	0.00685619	0.025628	0.0109442	0.859604	0.00503155
21	0.0103694	0.000643183	0.00144992	5.90631e-05	0.000342296	0.00690788	0.0257518	0.0149173	0.834734	0.00494641
22	0.010378	0.000647211	0.00148457	5.97947e-05	0.000342681	0.00710614	0.0266798	0.0132172	0.834256	0.00489683
23	0.0103951	0.000654103	0.00153402	6.62326e-05	0.000342947	0.00728251	0.0280285	0.0108332	0.823274	0.00472641
24	0.0105893	0.000660464	0.00159133	6.82654e-05	0.000347383	0.00749032	0.0284147	0.0113659	0.819769	0.00469439
25	0.0112451	0.000663875	0.00169134	7.00259e-05	0.000352162	0.00758011	0.0287116	0.0136184	0.823804	0.00443639
26	0.0113942	0.000671479	0.00172282	7.49692e-05	0.000352912	0.00769863	0.0289595	0.0140011	0.812323	0.00443179
27	0.0115546	0.000675232	0.00178601	7.62767e-05	0.000354872	0.00844885	0.0295516	0.0154651	0.782437	0.00486095
28	0.0115746	0.000682741	0.00179923	7.67104e-05	0.000356515	0.00905417	0.0297674	0.0165876	0.753782	0.00538366
29	0.0120423	0.000705346	0.00182857	7.73491e-05	0.000365245	0.00936357	0.0297847	0.0197356	0.745918	0.0056471
30	0.0120973	0.000714256	0.00188267	7.84391e-05	0.000371469	0.00990231	0.0298888	0.0214	0.724782	0.00598185
31	0.0122627	0.000715816	0.00204995	7.90496e-05	0.000375534	0.0102121	0.0308209	0.020928	0.735322	0.00550317
32	0.0122882	0.000736421	0.00206205	8.07409e-05	0.000382533	0.0102143	0.0309697	0.0206813	0.743017	0.00547124
33	0.0126861	0.000748231	0.00208262	8.10104e-05	0.000383002	0.0107089	0.031473	0.0224091	0.722978	0.00584286
34	0.0131429	0.000763736	0.00218152	8.14054e-05	0.000385929	0.0114612	0.0319314	0.0256687	0.69874	0.00616983
35	0.0133723	0.000768167	0.00230527	8.49242e-05	0.000415788	0.0117176	0.031981	0.0282422	0.696249	0.00598097
36	0.0135063	0.000768779	0.00243943	8.51643e-05	0.000430942	0.0118832	0.0321254	0.0299045	0.702664	0.00562802
37	0.0135294	0.000772966	0.00281174	8.53847e-05	0.000440463	0.0119174	0.0323261	0.0323887	0.73071	0.00432545
38	0.0136288	0.000794407	0.00301917	8.84294e-05	0.000451415	0.0127606	0.0326503	0.0349754	0.701513	0.00432441
39	0.0136424	0.000796451	0.00308083	8.86811e-05	0.000458446	0.0140463	0.0327203	0.0395247	0.657172	0.00517401
40	0.0137386	0.000803932	0.00308596	9.10648e-05	0.000460077	0.0148981	0.03342	0.043337	0.657295	0.00583452
41	0.0137817	0.000805456	0.00321998	9.17121e-05	0.000469363	0.0160532	0.034204	0.0501369	0.664694	0.00626116
42	0.0138661	0.000809914	0.00330562	9.20913e-05	0.000469674	0.0163345	0.034581	0.05146	0.66746	0.00614895
43	0.0140178	0.000828316	0.00333722	9.21944e-05	0.000478654	0.0167754	0.0347049	0.0550172	0.668039	0.00643602
44	0.0140984	0.000839874	0.00346196	9.53295e-05	0.000486895	0.0172404	0.0348221	0.0598128	0.665793	0.00638408
45	0.0146764	0.000842584	0.00347856	9.6534e-05	0.000493111	0.0174001	0.0350642	0.0607867	0.641072	0.00648462
46	0.0149693	0.000855594	0.00349255	9.67262e-05	0.000498679	0.0174966	0.0353944	0.0602295	0.637243	0.00651369
47	0.0151281	0.000867142	0.00357593	9.76992e-05	0.000501962	0.0176198	0.0354084	0.0625755	0.634703	0.00633685
48	0.015141	0.000867549	0.00360951	9.84052e-05	0.000512391	0.0176763	0.035577	0.0624977	0.637666	0.00625451
49	0.0151446	0.000872493	0.00366741	0.000102966	0.000517907	0.0179682	0.0357325	0.0646498	0.633819	0.00628404
50	0.0151959	0.000881795	0.0036857	0.000103646	0.000519872	0.0181712	0.0357691	0.0664027	0.633411	0.00639694
51	0.0153978	0.000890483	0.00371634	0.000104466	0.00052412	0.0190896	0.035863	0.0731955	0.620218	0.00707365
52	0.0154139	0.000890731	0.00389556	0.000104838	0.000537716	0.0197064	0.0364127	0.0768745	0.626953	0.00686625
53	0.0154556	0.000899872	0.00392597	0.000105512	0.000537777	0.0198917	0.0365577	0.0778003	0.628233	0.00690176
54	0.0155022	0.000948329	0.0040451	0.000105527	0.000546826	0.020032	0.0366182	0.0810853	0.646759	0.00663473
55	0.0155494	0.000956919	0.00409705	0.000105636	0.000571757	0.0201653	0.0372771	0.0787703	0.660784	0.00651585
56	0.0155615	0.000987883	0.00422264	0.000108825	0.000574002	0.0206172	0.0373977	0.0831515	0.665057	0.00645218
57	0.0155925	0.000993647	0.00425667	0.000108879	0.000584932	0.0211297	0.0376284	0.085078	0.665142	0.0067269
58	0.0158599	0.00100379	0.0042699	0.000109705	0.000589444	0.022292	0.0377092	0.0902116	0.64381	0.00763628
59	0.015935	0.001006	0.0044067	0.000111243	0.000591788	0.0230095	0.0382389	0.0919529	0.640206	0.00764927
60	0.0159415	0.00100771	0.00451302	0.000114957	0.000593732	0.0231349	0.0385054	0.0927725	0.639138	0.00733625
61	0.0160846	0.00102939	0.00455351	0.000115289	0.000610913	0.0231393	0.0387685	0.092982	0.647614	0.00721244
62	0.0161265	0.00103035	0.00461011	0.000117056	0.000615217	0.0240102	0.0390596	0.0940234	0.637537	0.00765929
63	0.016468	0.00104222	0.00472551	0.000117905	0.000620541	0.0255237	0.0403163	0.0925116	0.627823	0.00828845
64	0.0176808	0.00105947	0.00488266	0.000117922	0.000633706	0.0262326	0.0405476	0.099089	0.589891	0.00835558
65	0.0176919	0.00106261	0.00496733	0.000120061	0.000642751	0.0273569	0.0410997	0.0970972	0.582854	0.00884293
66	0.0177693	0.00107948	0.00514759	0.000120115	0.000656022	0.0284596	0.0412392	0.0971219	0.575206	0.0090405
67	0.0177868	0.00109637	0.00515057	0.000120722	0.000692401	0.0295703	0.0413827	0.0921127	0.56922	0.00990443
68	0.0183007	0.00113976	0.00528148	0.000121028	0.000696367	0.0297887	0.0417689	0.0957569	0.570827	0.0096123
69	0.0183171	0.00115502	0.00532017	0.000123256	0.000711421	0.0298111	0.0421752	0.0962555	0.580101	0.00946312
70	0.0184351	0.00119094	0.00538774	0.000123782	0.000713876	0.0309099	0.0427587	0.0923488	0.580007	0.00998795
71	0.0184839	0.00119462	0.0055269	0.000123825	0.000716916	0.0310091	0.0438474	0.09378	0.596525	0.00941696
72	0.0186425	0.00121487	0.00555785	0.000124203	0.00072646	0.0316985	0.0438724	0.0917327	0.588733	0.00983655
73	0.0186797	0.0012545	0.00561465	0.000124674	0.000732152	0.0325964	0.043915	0.088071	0.585774	0.0103181
74	0.0188396	0.00125477	0.00562986	0.000124801	0.000732379	0.0333735	0.0445042	0.0845322	0.579386	0.0107371
75	0.0199587	0.00127361	0.00567878	0.000125188	0.000739602	0.0335299	0.0447543	0.0891251	0.557054	0.0107365
76	0.0202097	0.0012757	0.00574316	0.000126504	0.000739968	0.0335424	0.0451139	0.0911571	0.555435	0.0104837
77	0.0203702	0.00127874	0.00577695	0.000126902	0.000749017	0.0336478	0.0451175	0.0915838	0.551335	0.0104619
78	0.0206792	0.00129956	0.0058884	0.00012772	0.000753661	0.0340045	0.0453986	0.0925676	0.54812	0.0103274
79	0.0209048	0.00130719	0.00593098	0.000128284	0.000754117	0.0341488	0.0456562	0.0933124	0.545848	0.0102657
80	0.0214333	0.00132109	0.00596976	0.000130356	0.000787723	0.0346961	0.0460583	0.0924346	0.536002	0.0105273
81	0.0217962	0.00132199	0.00607276	0.000132693	0.000788079	0.0347695	0.046297	0.0946184	0.527962	0.0102203
82	0.0218733	0.00135743	0.0060964	0.000133134	0.000792513	0.035487	0.0468591	0.0919361	0.533731	0.0105842
83	0.0223853	0.00135754	0.00615825	0.000135475	0.000810701	0.037496	0.047211	0.0815032	0.501572	0.0117108
84	0.0224117	0.00137079	0.0062269	0.000136223	0.000828389	0.0388599	0.0481316	0.0757064	0.501974	0.012267
85	0.0228474	0.00137126	0.00623177	0.000136506	0.00083645	0.0388868	0.0482985	0.0769396	0.494876	0.012272
86	0.0231191	0.00138498	0.00637961	0.000137645	0.000838129	0.0389635	0.0483339	0.0789981	0.491373	0.0118467
87	0.0231244	0.00139091	0.00638399	0.000137713	0.000838575	0.0391474	0.0493834	0.0804632	0.505629	0.0117982
88	0.0231249	0.00139192	0.00656136	0.000138988	0.000841768	0.0399005	0.0506198	0.0804838	0.514579	0.011522
89	0.0232636	0.00140557	0.00656763	0.000139946	0.000847022	0.0400464	0.0506217	0.0801153	0.512283	0.0116179
90	0.023465	0.00143463	0.00662092	0.000140524	0.000864625	0.0407182	0.0508976	0.0778792	0.511074	0.0118782
91	0.023723	0.00144672	0.00664479	0.000143154	0.000864778	0.0416023	0.0512415	0.0740646	0.500181	0.0123235
92	0.0237513	0.00145789	0.00674992	0.000144184	0.000886017	0.042401	0.0523694	0.0730054	0.509363	0.0123388
93	0.0242167	0.00148806	0.00676401	0.000145047	0.000890243	0.0424662	0.0523871	0.0741581	0.504909	0.0123865
94	0.0243087	0.00150309	0.00679968	0.000145048	0.000908509	0.0427341	0.0524488	0.0733803	0.505265	0.012462
95	0.0243393	0.00151502	0.00679993	0.000145584	0.000928016	0.042766	0.0524497	0.0733387	0.507413	0.0125115
96	0.0243993	0.00152073	0.00686057	0.000146277	0.000933346	0.0428231	0.052766	0.0745593	0.511122	0.0123218
97	0.0245637	0.0015299	0.00688984	0.000146959	0.000934264	0.04335	0.0528299	0.0722307	0.504013	0.012554
98	0.0247701	0.00153193	0.0069496	0.00014837	0.000936588	0.0442056	0.0528579	0.0680979	0.490271	0.0128881
99	0.024851	0.00154567	0.00698398	0.000148885	0.000937485	0.044613	0.052866	0.066217	0.486564	0.0130383
100	0.0248893	0.00155609	0.00699015	0.00014923	0.000957927	0.0450752	0.053364	0.0649836	0.490325	0.0132477
101	0.0250989	0.00156465	0.00699091	0.00015189	0.000973759	0.0467255	0.0534158	0.0559143	0.468737	0.0142476
102	0.0253664	0.00158081	0.00701198	0.000153294	0.000975633	0.0467638	0.0534287	0.0564725	0.465529	0.0142306
103	0.0254951	0.00158439	0.00701268	0.000153519	0.000984303	0.046944	0.0535457	0.0560407	0.463702	0.0143331
104	0.0255542	0.00161409	0.00702944	0.000153773	0.000988566	0.047996	0.0539596	0.0518215	0.461822	0.0148617
105	0.0256456	0.00161432	0.00713421	0.000153852	0.00100533	0.0482646	0.054821	0.0537654	0.470472	0.0145602
106	0.0256825	0.00162348	0.00715861	0.000153961	0.0010169	0.0492486	0.0550998	0.0496139	0.464953	0.0150225
107	0.0259324	0.00164882	0.00719148	0.000154005	0.00102561	0.0500796	0.055152	0.046313	0.457175	0.0154261
108	0.0259431	0.0016566	0.00725444	0.000154232	0.00103156	0.0504323	0.0553864	0.0456625	0.458133	0.0153997
109	0.0262771	0.001672	0.00742336	0.000154797	0.00104819	0.0508591	0.0554092	0.0452766	0.452385	0.0151476
110	0.0263389	0.00168265	0.00743643	0.000155564	0.00105062	0.0509829	0.0559675	0.0464641	0.45866	0.0151013
111	0.0263547	0.0016845	0.00744292	0.000156889	0.00107552	0.051101	0.0559895	0.0459953	0.457822	0.0151706
112	0.026392	0.00168892	0.00752106	0.000158943	0.00109162	0.0513068	0.0559985	0.0455423	0.455472	0.015063
113	0.0264343	0.00169789	0.00755266	0.000159297	0.00109434	0.0515478	0.0562489	0.0453562	0.45697	0.0150712
114	0.0264939	0.00170575	0.00755427	0.000159528	0.00109871	0.0516338	0.0564006	0.0454987	0.458317	0.0151035
115	0.0264997	0.00170577	0.00756467	0.000162972	0.00111757	0.0532061	0.0566659	0.0389461	0.443209	0.0159102
116	0.0265354	0.00171535	0.00756873	0.000163274	0.00112805	0.0540572	0.0571934	0.0367611	0.442106	0.0162917
117	0.026584	0.00171652	0.00757474	0.000163319	0.00115644	0.0547155	0.0572345	0.0342807	0.43611	0.0166512
118	0.0266226	0.00174196	0.00758553	0.000163623	0.00115894	0.0550103	0.0574596	0.0338477	0.439105	0.0167651
119	0.0266383	0.00175112	0.00760047	0.000163717	0.00118693	0.0550141	0.057941	0.0351026	0.447119	0.0166745
120	0.0266807	0.00176128	0.00761346	0.000164058	0.00119475	0.0552261	0.05798	0.0345083	0.446357	0.0167597
121	0.0268031	0.00177159	0.0076281	0.000164925	0.00121843	0.0553515	0.0592893	0.0373791	0.461175	0.0165953
122	0.0269601	0.00177611	0.00764586	0.000165219	0.00124568	0.05575	0.0593085	0.0361782	0.456128	0.0167856
123	0.0270066	0.00178111	0.00771444	0.000166111	0.00124697	0.056551	0.0593731	0.0336265	0.448677	0.0169938
124	0.0270586	0.00178851	0.00791375	0.000166896	0.00127567	0.0572588	0.060637	0.034721	0.458807	0.0165828
125	0.0271094	0.00181279	0.00792931	0.000166983	0.00127641	0.0573044	0.0607316	0.0349799	0.462542	0.0165688
126	0.0271521	0.00182896	0.00797397	0.000166997	0.00128785	0.0573347	0.060792	0.0353063	0.465363	0.0164687
127	0.0271544	0.00182923	0.0080865	0.000167877	0.00130714	0.0574906	0.0610316	0.0357187	0.467254	0.0161967
128	0.0273848	0.00183696	0.00814334	0.000168557	0.00131467	0.057638	0.0611266	0.0360177	0.464876	0.0161155
129	0.0274266	0.00183752	0.00815427	0.000168754	0.00137202	0.0578847	0.0614852	0.0359646	0.466824	0.0162058
130	0.0274629	0.00184097	0.00824065	0.000169119	0.00138647	0.0584178	0.0619154	0.035317	0.467032	0.0161729
131	0.0276229	0.00184813	0.00826181	0.000169512	0.0013906	0.0595062	0.0619574	0.0318263	0.455218	0.0166642
132	0.0276914	0.00185972	0.00832332	0.000169908	0.00139097	0.0621878	0.0624877	0.0247343	0.435608	0.0177256
133	0.0277251	0.0018599	0.00841166	0.000170846	0.00139897	0.0628053	0.0625641	0.0245384	0.435292	0.017763
134	0.0278236	0.00186596	0.008455	0.000171104	0.00140704	0.0640309	0.0626906	0.0266693	0.448003	0.0182181
135	0.0278602	0.00186696	0.00845666	0.000171616	0.00142019	0.0647451	0.0627706	0.0277777	0.454757	0.0185528
136	0.0279674	0.00187262	0.00849503	0.000171662	0.00144986	0.0651447	0.0635264	0.0265557	0.451721	0.0185425
137	0.0280055	0.00188718	0.00850792	0.000172048	0.00149747	0.0652632	0.0636216	0.0265953	0.453715	0.0186031
138	0.0281258	0.00189101	0.00858685	0.000172593	0.00150375	0.0653506	0.063625	0.0271515	0.454036	0.0184309
139	0.0281311	0.00189313	0.00870102	0.000174011	0.00153816	0.0654232	0.0640641	0.0263489	0.450665	0.0181016
140	0.0281583	0.00189482	0.00870114	0.000174364	0.00153959	0.0661404	0.0648736	0.0253654	0.45044	0.0183082
141	0.0281599	0.00190952	0.00889439	0.000174491	0.0015668	0.067455	0.064895	0.0280943	0.467964	0.0183944
142	0.0281763	0.0019156	0.00894312	0.000175505	0.00159735	0.0687799	0.0650434	0.0300347	0.481037	0.0188625
143	0.028193	0.00191739	0.00896251	0.000175583	0.00164273	0.0688942	0.0651253	0.030056	0.481293	0.0188886
144	0.0282057	0.00193267	0.00907034	0.000176464	0.00168275	0.0692974	0.0660201	0.0284927	0.478765	0.0186761
145	0.0282292	0.00193348	0.00907224	0.000176937	0.00171851	0.0696624	0.0663273	0.0282367	0.478751	0.0188177
146	0.0283622	0.00194911	0.00909314	0.000177096	0.00174183	0.0697095	0.0664444	0.0282871	0.478758	0.018803
147	0.0283917	0.00195136	0.00909732	0.000177282	0.00174883	0.0700694	0.0665851	0.0285188	0.480993	0.0189372
148	0.0284474	0.00195242	0.00921581	0.000177318	0.00175946	0.0723153	0.0667353	0.0319583	0.502803	0.0195715
149	0.0285382	0.0019632	0.00931959	0.000177423	0.00176673	0.0729887	0.0675452	0.0311544	0.502908	0.0194686
150	0.0285718	0.00198734	0.00933034	0.000177429	0.00183846	0.0736155	0.0682529	0.0302051	0.504548	0.0196783
151	0.0285732	0.00199376	0.00956732	0.000177702	0.00185228	0.0741605	0.0685036	0.031006	0.509651	0.0192453
152	0.0285956	0.00199557	0.00959664	0.00017846	0.00188338	0.0748554	0.0685992	0.0318138	0.514709	0.0194702
153	0.0287487	0.0020014	0.00964501	0.000179053	0.00189421	0.075339	0.0689762	0.03188	0.514833	0.0195074
154	0.0287578	0.00200305	0.00966037	0.000180056	0.00190005	0.0756063	0.0700326	0.0294815	0.506815	0.0194276
155	0.0288396	0.00201073	0.00967215	0.000180144	0.00192135	0.075699	0.070528	0.0285229	0.502958	0.0193894
156	0.0288768	0.0020148	0.0097355	0.000180333	0.00194488	0.0762498	0.0710436	0.0281791	0.503383	0.019396
157	0.0288883	0.00201536	0.00975809	0.000181697	0.00196438	0.0768378	0.071123	0.0287931	0.507072	0.019581
158	0.0289574	0.00201664	0.00976054	0.000181911	0.00207175	0.0781756	0.071516	0.0296729	0.52257	0.020145
159	0.028994	0.00202071	0.00976677	0.000182166	0.00208465	0.0783358	0.0719079	0.0290111	0.521742	0.0201496
160	0.0290077	0.00202652	0.00979936	0.000182696	0.00211163	0.0786985	0.0719381	0.029526	0.528552	0.0202319
161	0.0290628	0.00202879	0.00981543	0.000183884	0.00217126	0.0797353	0.0721463	0.0304695	0.543788	0.0206218
162	0.029133	0.00203251	0.00994867	0.000184436	0.00225052	0.0797371	0.0721788	0.0310581	0.554854	0.0203439
163	0.0291793	0.00204647	0.00997748	0.000185369	0.00229785	0.0803774	0.0722297	0.0319186	0.565815	0.0205645
164	0.0291901	0.00205465	0.0100055	0.00018581	0.00235895	0.0809879	0.0729753	0.0309744	0.572071	0.0206747
165	0.0292384	0.0020575	0.0100099	0.00018649	0.00241857	0.0810288	0.0729832	0.0312176	0.579334	0.0207321
166	0.029288	0.00206146	0.0100573	0.000186784	0.00243299	0.0810533	0.0730021	0.0314572	0.580915	0.0206345
167	0.0293528	0.00207129	0.010092	0.000187209	0.00251491	0.0816301	0.0732486	0.0318677	0.593296	0.0208087
168	0.0293542	0.00208496	0.0101261	0.000187535	0.00251756	0.0821571	0.0732761	0.032469	0.598008	0.0209319
169	0.0294564	0.00209479	0.0101447	0.000187548	0.00252327	0.082973	0.0736895	0.0325848	0.600975	0.0211511
170	0.0294804	0.00212529	0.0101505	0.00018774	0.00252354	0.0829769	0.0737392	0.0325197	0.599696	0.0211557
171	0.0295059	0.00214031	0.0101832	0.000188486	0.00252959	0.0831245	0.0739919	0.032209	0.598617	0.0211089
172	0.0295312	0.00214181	0.0102273	0.000188662	0.00253003	0.0835972	0.0742635	0.0322193	0.600218	0.0211375
173	0.029594	0.0021461	0.0102346	0.000189362	0.00258757	0.0836814	0.0743089	0.0324509	0.606557	0.0211977
174	0.0295989	0.00214883	0.0102931	0.000189972	0.00259657	0.0842521	0.0751282	0.0312793	0.604685	0.0211518
175	0.029601	0.00218825	0.0103896	0.000190017	0.00261798	0.0848506	0.0752805	0.0318105	0.610978	0.0211561
176	0.0296082	0.00219192	0.0104046	0.000190604	0.00262589	0.0849808	0.0755448	0.0313928	0.610141	0.0211379
177	0.0296212	0.0021987	0.0104491	0.000191692	0.00266987	0.0851888	0.0766314	0.0293634	0.605968	0.0209862
178	0.0296283	0.00220184	0.0105795	0.000191837	0.00276001	0.0853558	0.0769842	0.0292448	0.614921	0.0207479
179	0.0296297	0.00220728	0.0106332	0.000192529	0.00276063	0.0853912	0.0771724	0.0289996	0.613421	0.0206075
180	0.0296314	0.00221895	0.0107516	0.000192579	0.0027855	0.0854072	0.0774036	0.0288419	0.614635	0.0203196
181	0.0296356	0.00222391	0.0107674	0.000192672	0.00284363	0.0855892	0.0777169	0.0284778	0.619276	0.020352
182	0.0296498	0.00223714	0.0108143	0.00019311	0.00292821	0.08566	0.0777706	0.028701	0.627823	0.0203317
183	0.0296583	0.00223788	0.0108314	0.000193675	0.00293683	0.0860719	0.0779554	0.028772	0.630286	0.0204223
184	0.0296939	0.00224112	0.0108457	0.000193836	0.00298022	0.0866855	0.0783187	0.0287486	0.636046	0.0205968
185	0.0297	0.00224444	0.0109522	0.000193857	0.00303574	0.0868444	0.0784988	0.0288707	0.64168	0.0204172
186	0.0297335	0.00225262	0.0109894	0.000194649	0.00305539	0.0869722	0.0785309	0.0291025	0.643874	0.020393
187	0.0297804	0.00225858	0.0110163	0.000195004	0.00307403	0.0872534	0.0785723	0.0294627	0.647254	0.0204453
188	0.029798	0.0022588	0.011018	0.000196004	0.00308599	0.0874783	0.0794216	0.0279187	0.641325	0.0204151
189	0.0298542	0.00227544	0.0110264	0.000196179	0.00311137	0.0879743	0.0806313	0.0260755	0.635331	0.0204379
190	0.0299148	0.00230893	0.011187	0.00019646	0.00311665	0.0881122	0.0808963	0.0261234	0.634549	0.0201055
191	0.030026	0.00230979	0.0112275	0.000196859	0.00313401	0.0887015	0.0809686	0.0268275	0.639828	0.0202299
192	0.0300324	0.00232517	0.0112365	0.000197049	0.00314674	0.0891217	0.0811752	0.0268407	0.642263	0.0203492
193	0.0300562	0.00232668	0.0112534	0.000197422	0.00315137	0.0898795	0.0813127	0.0273269	0.647539	0.0205623
194	0.0301638	0.00234493	0.011275	0.000197695	0.00315287	0.0903417	0.0817257	0.0271526	0.646547	0.0206373
195	0.0301832	0.00234885	0.0112767	0.000198293	0.00319697	0.090517	0.081869	0.0271219	0.650115	0.0207108
196	0.0302182	0.00234954	0.0112898	0.000198411	0.00321065	0.0911772	0.0821309	0.0272867	0.654059	0.0208854
197	0.0304278	0.00236226	0.0112947	0.000198544	0.00325106	0.0916173	0.0821334	0.028095	0.659512	0.0210764
198	0.0304947	0.00236777	0.0112999	0.000198545	0.00327556	0.0916759	0.0833698	0.025944	0.649701	0.0209393
199	0.0304982	0.00237453	0.0113328	0.000200016	0.00328627	0.0924494	0.0840735	0.0253764	0.649721	0.0210442
200	0.0305144	0.00237674	0.0113967	0.000200365	0.00332177	0.0935584	0.0841244	0.0263752	0.661379	0.021295
201	0.0305412	0.00238404	0.0113982	0.00020103	0.00332223	0.0939441	0.0844171	0.0261931	0.661151	0.0213882
202	0.0305633	0.00238996	0.0114384	0.000201729	0.00333772	0.094191	0.0845626	0.026259	0.662816	0.0213766
203	0.030595	0.00239341	0.0114652	0.000201755	0.00333934	0.0955748	0.0848281	0.0269343	0.671164	0.0217447
204	0.0306017	0.00239686	0.0115339	0.000202411	0.00334674	0.0960587	0.0848377	0.027428	0.675571	0.0217561
205	0.0306072	0.00240351	0.0115381	0.000202781	0.00339488	0.096376	0.0848755	0.027665	0.681302	0.0218851
206	0.0306405	0.00241282	0.0117802	0.000203644	0.00341087	0.0965749	0.0849315	0.0282988	0.684781	0.0214184
207	0.0306555	0.00242062	0.0118643	0.000204696	0.00342552	0.0966093	0.0851622	0.0281266	0.684049	0.0212286
208	0.0306804	0.00242361	0.0118694	0.000204924	0.00344046	0.0974478	0.0852426	0.0286447	0.690532	0.0214934
209	0.0308139	0.00243936	0.0119117	0.000205361	0.00344444	0.0978543	0.0853239	0.0291178	0.692251	0.0215419
210	0.0308228	0.00245696	0.0119335	0.000205478	0.00346769	0.0980975	0.0856764	0.0287377	0.692467	0.0215543
211	0.0308846	0.00246793	0.0119525	0.000205801	0.00349806	0.0989257	0.0857314	0.029383	0.699895	0.0218032
212	0.0308988	0.00247951	0.0119542	0.000205915	0.00350203	0.0992471	0.086177	0.0288348	0.698172	0.0218549
213	0.0309407	0.00248773	0.0119883	0.000206782	0.00351799	0.0993023	0.0862346	0.0289368	0.698844	0.0218092
214	0.030989	0.0024886	0.0120206	0.000206875	0.00351949	0.100081	0.0862539	0.0295589	0.704262	0.0219872
215	0.0310262	0.00249999	0.0122114	0.000207151	0.00353812	0.100685	0.0863602	0.0302543	0.709864	0.021767
216	0.0310599	0.00250321	0.0122787	0.00020748	0.00353899	0.101436	0.0865224	0.0306287	0.713773	0.021839
217	0.0310894	0.00252979	0.0122941	0.000207641	0.00354411	0.101853	0.0865765	0.0308623	0.716073	0.0219514
218	0.031096	0.00253325	0.0123725	0.000207908	0.00354842	0.102226	0.0866366	0.0311585	0.718718	0.021894
219	0.0311063	0.00254022	0.0123828	0.000207964	0.00355251	0.102884	0.0867408	0.0313818	0.722435	0.0220697
220	0.0311887	0.0025422	0.0123869	0.000208076	0.00356878	0.102977	0.0867692	0.0315826	0.723599	0.0221037
221	0.0312067	0.00256233	0.0124676	0.000209229	0.00357758	0.103045	0.0870584	0.0313381	0.721873	0.0219342
222	0.0312221	0.0025681	0.0125068	0.000209638	0.00360643	0.103806	0.0873367	0.0314182	0.726613	0.0220725
223	0.0312365	0.00257389	0.012565	0.000209935	0.00362495	0.10399	0.0873638	0.0316488	0.729079	0.022017
224	0.0312381	0.002576	0.0126821	0.000210623	0.0036282	0.104607	0.0876872	0.0316768	0.730914	0.0219167
225	0.0312387	0.00260528	0.0127329	0.00021109	0.0036328	0.105639	0.0878731	0.0319659	0.735986	0.0221188
226	0.0312406	0.00261168	0.012755	0.000211193	0.00363609	0.105744	0.0878849	0.0320493	0.736786	0.0221083
227	0.0312493	0.0026326	0.0128769	0.000211393	0.00364796	0.105875	0.0879056	0.0323727	0.738572	0.0219065
228	0.0312737	0.00264492	0.0129278	0.00021168	0.00364858	0.10599	0.0879201	0.0325613	0.739089	0.021841
229	0.0313292	0.00264649	0.0129643	0.000212013	0.00365014	0.10658	0.088178	0.0325954	0.7405	0.0219148
230	0.0314626	0.00264983	0.0129822	0.000212575	0.00368841	0.106916	0.0882457	0.0330058	0.744138	0.0220047
231	0.0315256	0.00265392	0.0130083	0.000212749	0.00368926	0.107487	0.088337	0.0332883	0.746685	0.0221146
232	0.0315862	0.00266326	0.0130205	0.000213469	0.00369323	0.108698	0.088522	0.0336156	0.752155	0.0224351
233	0.0316041	0.00267211	0.0130323	0.000213967	0.00369555	0.109954	0.0890386	0.0333077	0.755111	0.0227227
234	0.0316374	0.00267255	0.0130772	0.00021454	0.00371837	0.109961	0.0891975	0.0332673	0.755411	0.0226292
235	0.0317188	0.00271813	0.0130828	0.000216414	0.00372627	0.110413	0.0892455	0.033514	0.756578	0.0227825
236	0.031795	0.00272024	0.0131062	0.000216545	0.00372698	0.110716	0.0892538	0.0338157	0.758047	0.022826
237	0.0318306	0.00273208	0.0131423	0.000217054	0.00373813	0.110877	0.0893272	0.0339216	0.75888	0.0228051
238	0.0318374	0.00273343	0.0132096	0.000217074	0.00378027	0.111232	0.089347	0.0342284	0.764111	0.0227921
239	0.0318473	0.00273432	0.0132794	0.000217484	0.00378237	0.111338	0.0893757	0.0343983	0.764793	0.0226758
240	0.031859	0.00273692	0.0132984	0.000217718	0.00378701	0.111375	0.0894044	0.0344396	0.765035	0.0226489
241	0.0318652	0.00274418	0.0133863	0.00021843	0.00379413	0.111788	0.0894286	0.0347413	0.767733	0.0225904
242	0.0318677	0.00276626	0.0134426	0.000218456	0.0038078	0.112738	0.0895284	0.0349853	0.773101	0.0227535
243	0.0319656	0.00278126	0.0135138	0.000218918	0.00380897	0.112923	0.0896363	0.0352458	0.77291	0.0226621
244	0.0319906	0.00278496	0.0135197	0.000219324	0.00381437	0.114073	0.0896423	0.035566	0.7792	0.0229788
245	0.0320043	0.00278615	0.0136073	0.000219919	0.00381952	0.114363	0.0896678	0.0358238	0.781028	0.0228804
246	0.0320479	0.00279127	0.0136909	0.000220156	0.00382289	0.114529	0.0896751	0.0361398	0.782127	0.0227612
247	0.0320636	0.00281293	0.0137689	0.000220616	0.00383561	0.114759	0.0896758	0.0364045	0.784024	0.022687
248	0.0320659	0.0028265	0.0138524	0.000220922	0.00383872	0.115044	0.089735	0.0365644	0.785283	0.0225985
249	0.0322431	0.00283299	0.0138824	0.000220999	0.00385122	0.115415	0.0897506	0.0371002	0.787333	0.0226604
250	0.0323125	0.00283821	0.0139222	0.000221559	0.00385616	0.115617	0.0897965	0.0373239	0.788015	0.0226405
251	0.0324037	0.00286333	0.0139694	0.000223733	0.00386153	0.115702	0.0897984	0.0376475	0.787591	0.0225926
252	0.0325877	0.00286694	0.0139827	0.000223747	0.00386316	0.115838	0.0898436	0.0380703	0.787371	0.0226121
253	0.0326057	0.00287131	0.0140139	0.000224498	0.00387824	0.115967	0.0898849	0.0381648	0.788532	0.022593
254	0.0326327	0.00289171	0.0140222	0.000224957	0.00389139	0.11598	0.0901053	0.0379374	0.787322	0.0225796
255	0.0327487	0.00290139	0.0141128	0.000225396	0.0039028	0.116368	0.090209	0.0383465	0.788941	0.0225106
256	0.0327906	0.00290524	0.0141459	0.000227685	0.00390826	0.116532	0.090344	0.0383481	0.788334	0.0224838
257	0.032801	0.00291317	0.0141805	0.000227862	0.00391279	0.116903	0.0904668	0.0383289	0.789526	0.0225104
258	0.0329336	0.00291488	0.0141848	0.000228613	0.0039136	0.117009	0.0904699	0.0386612	0.789369	0.0225398
259	0.0329437	0.0029416	0.014294	0.000228734	0.00391424	0.117365	0.0906547	0.0387129	0.789709	0.0224139
260	0.0329476	0.0029432	0.014309	0.000228891	0.00391891	0.117496	0.0907814	0.0385969	0.789715	0.0224108
261	0.0329528	0.00297008	0.0143882	0.000229194	0.00392616	0.117838	0.0908626	0.0387188	0.791051	0.0223567
262	0.0329659	0.00299626	0.0144693	0.000229665	0.00392633	0.118238	0.0908687	0.0389616	0.792655	0.0223181
263	0.0329816	0.00301283	0.0144778	0.000229769	0.00394742	0.11999	0.0909103	0.0390846	0.802032	0.0227883
264	0.032983	0.00301365	0.0145558	0.000230293	0.00396539	0.120288	0.0910672	0.0390987	0.803614	0.0227079
265	0.0331227	0.00302356	0.0146479	0.000230579	0.00396887	0.120455	0.091362	0.0392682	0.802064	0.0225557
266	0.0331256	0.00305221	0.0146734	0.000230859	0.00397009	0.120765	0.0913805	0.0393037	0.802986	0.022603
267	0.0331685	0.0030558	0.0147183	0.000231521	0.00399902	0.121073	0.0915521	0.0393332	0.804929	0.0226009
268	0.0331883	0.0030624	0.0147309	0.000232124	0.00400118	0.121176	0.0915899	0.0393598	0.804975	0.022606
269	0.0332164	0.00306436	0.0147461	0.000232358	0.00400373	0.122095	0.0916369	0.0393986	0.808924	0.022816
270	0.0332164	0.00307982	0.0147601	0.000232623	0.00401874	0.1224	0.0917006	0.0393575	0.810592	0.0228801
271	0.0332577	0.00308062	0.0149001	0.000233081	0.00402637	0.122487	0.0918128	0.0396549	0.810807	0.0226237
272	0.0332734	0.00309006	0.0149669	0.000234206	0.00402928	0.122885	0.091925	0.0396906	0.811654	0.0225937
273	0.0332762	0.00309331	0.0149674	0.000235412	0.00405441	0.122998	0.0919278	0.0397224	0.813445	0.0226397
274	0.0333668	0.00309486	0.0150044	0.000235691	0.00405642	0.123144	0.0920019	0.0399328	0.813431	0.0226054
275	0.0333815	0.00310243	0.015024	0.000236422	0.00405695	0.123453	0.0920119	0.0399802	0.814459	0.0226518
276	0.0334233	0.00312804	0.0150704	0.000237274	0.0040612	0.123468	0.0920285	0.0401607	0.814028	0.0225839
277	0.0334265	0.00313675	0.0152153	0.000237354	0.0040992	0.123972	0.0920365	0.0405243	0.818874	0.0224583
278	0.033465	0.00316845	0.0152238	0.00023771	0.00411076	0.124091	0.092058	0.0406039	0.819306	0.0224981
279	0.0334803	0.00319837	0.0152762	0.000238065	0.00411194	0.124201	0.0921422	0.0406388	0.818742	0.0224358
280	0.0335105	0.00320981	0.0152973	0.000238427	0.00411797	0.125036	0.0921741	0.0406457	0.822215	0.022617
281	0.0337563	0.00323936	0.0153701	0.000238783	0.00413036	0.125058	0.092248	0.0413435	0.821466	0.0225128
282	0.0339309	0.00324192	0.0154036	0.000238894	0.00413888	0.125091	0.0924233	0.0416571	0.820465	0.0224568
283	0.0340752	0.00325109	0.0154159	0.000239653	0.00414099	0.125149	0.0924788	0.0419695	0.819721	0.0224579
284	0.0341764	0.00329116	0.0155063	0.000239926	0.00416366	0.125255	0.0924893	0.0424372	0.820687	0.0223516
285	0.0341936	0.00329322	0.0155568	0.000239971	0.00417337	0.12526	0.0925235	0.0425776	0.821107	0.0222607
286	0.0342153	0.00329768	0.0156362	0.000240036	0.00419294	0.125541	0.0926333	0.0426902	0.822835	0.0221849
287	0.0342297	0.00330261	0.0156402	0.000240511	0.00421869	0.125698	0.0927693	0.0425873	0.824025	0.0222242
288	0.0342319	0.00330403	0.0156878	0.000240917	0.00421871	0.125873	0.0928653	0.0425683	0.824083	0.0221699
289	0.0342623	0.00333905	0.015769	0.000241016	0.00421993	0.125894	0.0929344	0.0427402	0.823165	0.0220361
290	0.0344804	0.00335384	0.0157691	0.000241849	0.00422424	0.126264	0.0930594	0.0430915	0.823107	0.0221418
291	0.0345545	0.00336879	0.0157711	0.000241884	0.00423938	0.126316	0.0931682	0.0431611	0.823079	0.0221629
292	0.0346164	0.00339383	0.0157976	0.000242078	0.00424483	0.12643	0.0933008	0.0432	0.822377	0.0221503
293	0.0346599	0.00340989	0.015815	0.000242223	0.00426244	0.12676	0.0933823	0.0432315	0.823952	0.0222151
294	0.0346897	0.00345121	0.0158616	0.000242328	0.00428637	0.127185	0.0936403	0.043067	0.824747	0.0222496
295	0.0346915	0.00347944	0.0159575	0.000242576	0.0042873	0.127511	0.0937138	0.0431595	0.825234	0.0221591
296	0.0347662	0.00348631	0.0161594	0.00024275	0.00429706	0.127575	0.0938059	0.0437395	0.8254	0.0218001
297	0.0348054	0.00348804	0.0161662	0.000243253	0.00430388	0.127682	0.0938509	0.0437948	0.82575	0.0218175
298	0.0348364	0.00356672	0.0161713	0.0002434	0.00431442	0.128066	0.0939925	0.0436305	0.82539	0.0219432
299	0.035156	0.00358699	0.0162043	0.00024383	0.00431498	0.128123	0.0940262	0.0444735	0.824064	0.0219214
300	0.0352529	0.00363861	0.0162158	0.000244464	0.00432917	0.128224	0.0941559	0.0445691	0.823023	0.0219563
301	0.0355659	0.00364628	0.0162526	0.0002448	0.00433522	0.128329	0.0942185	0.0453843	0.822335	0.0219329
302	0.0356037	0.00365753	0.0162708	0.000244856	0.00434058	0.128684	0.0943006	0.0453726	0.823314	0.0219909
303	0.0356386	0.00367589	0.016296	0.000244962	0.00434599	0.128718	0.0944195	0.0453726	0.822529	0.0219574
304	0.0356732	0.00370164	0.0163191	0.000247314	0.0043564	0.129214	0.0944241	0.0454232	0.824144	0.0220597
305	0.0357222	0.00374121	0.0163817	0.000248682	0.00436059	0.129275	0.0944587	0.0456357	0.823205	0.0219825
306	0.0357335	0.00376772	0.0163956	0.000250125	0.00436547	0.129365	0.0945269	0.0455872	0.822535	0.0219919
307	0.0358084	0.00381588	0.01648	0.000250381	0.00437465	0.130176	0.0946726	0.0456522	0.824305	0.0220574
308	0.0358646	0.00383088	0.0165128	0.000252631	0.00440387	0.130387	0.0947089	0.0458265	0.825924	0.0220744
309	0.0358902	0.00383561	0.0165502	0.000252828	0.00442888	0.130655	0.0947326	0.045943	0.828304	0.0220866
310	0.0360364	0.00383709	0.0165794	0.000254311	0.00443303	0.131395	0.0947839	0.0461666	0.830573	0.0222197
311	0.0360534	0.00384568	0.0165879	0.00025441	0.00443809	0.131438	0.0947972	0.0462103	0.830727	0.0222218
312	0.0360631	0.00384855	0.0166004	0.000254639	0.00445825	0.131918	0.0948203	0.0461516	0.833657	0.0223266
313	0.0361097	0.00390099	0.0166098	0.000257351	0.0044731	0.132112	0.0949565	0.046076	0.832649	0.0223861
314	0.0361712	0.00390386	0.0166132	0.000257743	0.00447425	0.132276	0.0949742	0.0461801	0.832958	0.0224236
315	0.036224	0.00391631	0.0166258	0.000258054	0.00449694	0.133043	0.0949849	0.046154	0.836839	0.0226062
316	0.0363403	0.00393132	0.0167227	0.000258132	0.00455171	0.133081	0.0950202	0.046741	0.839581	0.0224787
317	0.036395	0.00396274	0.0168046	0.00025882	0.00455604	0.133258	0.0950344	0.0470121	0.839558	0.0223913
318	0.0364851	0.00397237	0.0168352	0.000259546	0.00456368	0.133291	0.0950393	0.0473178	0.839556	0.0223568
319	0.0368658	0.00403108	0.0168388	0.000260074	0.00456424	0.133951	0.0951872	0.0479263	0.838681	0.0225476
320	0.0369394	0.00408819	0.0168716	0.000260215	0.00456689	0.133965	0.0953649	0.04798	0.836227	0.0225128
321	0.0369773	0.00409174	0.0169262	0.000260427	0.00460655	0.134319	0.0953771	0.0481624	0.839794	0.0225221
322	0.0371438	0.00409515	0.0169435	0.000260639	0.00461341	0.13459	0.0954525	0.0484863	0.840225	0.0225626
323	0.0371537	0.00409539	0.0169991	0.000261047	0.00462352	0.135025	0.0955574	0.0484136	0.841854	0.0225615
324	0.0372004	0.00417402	0.017162	0.000261305	0.00463349	0.135065	0.0955757	0.0489026	0.840601	0.0223218
325	0.0372134	0.00417974	0.0171989	0.000263558	0.00464622	0.135197	0.0955807	0.0489902	0.841356	0.0222975
326	0.0373089	0.00423258	0.0172454	0.000263732	0.00464686	0.135582	0.0956054	0.0491691	0.841131	0.0223349
327	0.0373237	0.00423419	0.0172656	0.000263831	0.00464844	0.135658	0.0956328	0.0492066	0.841281	0.0223164
328	0.0373751	0.00425064	0.0172724	0.000264263	0.00464883	0.135867	0.095651	0.0492518	0.841365	0.0223637
329	0.0374316	0.00432605	0.0172959	0.000264824	0.00464936	0.136162	0.0957031	0.049249	0.840009	0.0224298
330	0.0374477	0.00433385	0.0173246	0.000265386	0.00465326	0.136615	0.0957772	0.0491134	0.841214	0.0224853
331	0.0374911	0.00434071	0.0173458	0.000265911	0.00465577	0.137261	0.095876	0.0489219	0.842837	0.0225971
332	0.0375497	0.00439424	0.017357	0.000266815	0.00466326	0.137294	0.0958892	0.0490559	0.841619	0.0226197
333	0.0375889	0.00440546	0.0174855	0.000266873	0.00468636	0.1373	0.0959297	0.0494902	0.842562	0.0224058
334	0.037616	0.00442962	0.0174861	0.000267399	0.00468862	0.137454	0.0959548	0.0494611	0.842319	0.0224543
335	0.0376807	0.00444418	0.0175107	0.000268781	0.00469649	0.137791	0.0959563	0.0495507	0.843288	0.0225038
336	0.0377051	0.00447181	0.0175526	0.000268934	0.0046966	0.137984	0.0960829	0.0495033	0.842487	0.0224794
337	0.0378392	0.00447573	0.0175531	0.000268991	0.00469748	0.138111	0.0960992	0.049791	0.842435	0.0225156
338	0.037867	0.00450584	0.0175618	0.000270066	0.00471202	0.13813	0.0961329	0.0498499	0.842147	0.0225279
339	0.0379142	0.00454474	0.0175639	0.000270215	0.00472261	0.138882	0.0961585	0.0496127	0.844143	0.0227243
340	0.0379446	0.00458484	0.0176413	0.000272151	0.00476033	0.139061	0.0962416	0.0497705	0.845228	0.0226645
341	0.0379999	0.00458609	0.0176939	0.000272523	0.00476714	0.139082	0.0964448	0.0498706	0.844401	0.0225668
342	0.0380029	0.00459534	0.0177246	0.000273281	0.00477481	0.13921	0.0965528	0.0498051	0.844386	0.0225429
343	0.0381851	0.0046261	0.0177732	0.000274163	0.00478515	0.140433	0.0966575	0.0497428	0.847379	0.0227578
344	0.0381958	0.00462637	0.0178807	0.000275364	0.00478907	0.140607	0.0966613	0.0499625	0.848146	0.0226079
345	0.0382463	0.00463887	0.0178815	0.000276564	0.00481441	0.140937	0.0967775	0.0498681	0.849518	0.0226964
346	0.0382579	0.00464084	0.0178828	0.000276873	0.00483466	0.141008	0.096848	0.04984	0.85044	0.0227183
347	0.0382588	0.00464388	0.0178905	0.000277848	0.004836	0.141661	0.0969862	0.0494177	0.851797	0.0228444
348	0.0384592	0.00469037	0.0179386	0.00027828	0.00484113	0.142129	0.0971284	0.0496913	0.851154	0.0228907
349	0.0384808	0.00476604	0.0179389	0.000278936	0.00484511	0.142404	0.0972804	0.049441	0.849241	0.0229843
350	0.0388632	0.00480137	0.0179692	0.000281694	0.00485936	0.142547	0.0973516	0.0503786	0.847909	0.0230033
351	0.0389117	0.00481566	0.0179736	0.000282133	0.00486638	0.142653	0.0975433	0.0503078	0.847059	0.0230193
352	0.0389873	0.00482653	0.0179816	0.000282646	0.00486665	0.142861	0.0975746	0.0503854	0.847057	0.0230586
353	0.0389944	0.00483491	0.0179928	0.000283523	0.00489425	0.142966	0.0979454	0.050116	0.846673	0.0230559
354	0.0390337	0.00483536	0.0180238	0.000284586	0.00490501	0.143052	0.0980308	0.0501984	0.846939	0.0230225
355	0.0390753	0.0048514	0.0180273	0.000285435	0.00490731	0.143204	0.0980318	0.0502285	0.846925	0.023062
356	0.0391289	0.00486102	0.0180342	0.000286528	0.00490979	0.143617	0.0981086	0.050106	0.847526	0.0231455
357	0.0392454	0.00489285	0.0182493	0.000288365	0.00492038	0.143891	0.0981355	0.05079	0.847851	0.022853
358	0.0392746	0.00491584	0.0182627	0.00028883	0.00492102	0.144313	0.0984585	0.0504061	0.846813	0.0229138
359	0.0393083	0.0049396	0.0183734	0.000289003	0.00493285	0.145257	0.0989775	0.0498995	0.84786	0.022911
360	0.0393456	0.0049512	0.0183781	0.000289955	0.00493995	0.145274	0.0992688	0.0497814	0.846634	0.0228983
361	0.0394157	0.00495265	0.0183949	0.000290506	0.00494829	0.145721	0.0993319	0.0497226	0.847425	0.0229712
362	0.039455	0.00496725	0.0184381	0.000290586	0.00495908	0.14593	0.0993919	0.049796	0.848305	0.0229525
363	0.0394699	0.004988	0.0186323	0.000294345	0.00497465	0.146332	0.0994254	0.0500916	0.849992	0.0227225
364	0.0395043	0.00499871	0.0186652	0.000295839	0.00501731	0.146983	0.0994497	0.0499227	0.852786	0.0228359
365	0.0396025	0.00505643	0.0186788	0.000296074	0.00504255	0.147578	0.0994697	0.0499036	0.855361	0.0229876
366	0.0396094	0.00506645	0.0187354	0.000298434	0.00509778	0.147989	0.0995244	0.0498357	0.857818	0.0230109
367	0.0398347	0.00508664	0.0187745	0.000298738	0.00512223	0.148404	0.0995758	0.0502642	0.859166	0.0230629
368	0.0399662	0.00509378	0.0188339	0.000299035	0.00512661	0.148651	0.0998286	0.0504374	0.858442	0.0230085
369	0.0399765	0.00510485	0.0188661	0.00030107	0.00512889	0.149142	0.0998861	0.0502069	0.859299	0.0230626
370	0.0399956	0.00513778	0.01899	0.000301135	0.00513864	0.149489	0.099905	0.0503389	0.860011	0.0229454
371	0.0400882	0.00514721	0.0190083	0.000301958	0.00517694	0.149596	0.100527	0.0502039	0.858765	0.0229254
372	0.0405085	0.00515947	0.0190087	0.000303877	0.00518735	0.150036	0.100551	0.0510078	0.859095	0.0230484
373	0.0405168	0.00518663	0.0191151	0.000304744	0.00520628	0.153461	0.100651	0.049134	0.869057	0.0236033
374	0.0406832	0.00519639	0.0191174	0.00030705	0.00522811	0.153733	0.100796	0.0493202	0.869437	0.0236714
375	0.0408141	0.00527214	0.0191779	0.000308481	0.00525862	0.154258	0.100865	0.0494359	0.870919	0.0237332
376	0.0408428	0.0053149	0.0192204	0.000309103	0.00526996	0.154994	0.100899	0.0491656	0.874626	0.0238391
377	0.040856	0.00531655	0.0192388	0.000309293	0.00528512	0.157921	0.101068	0.0472006	0.881212	0.0244006
378	0.0409196	0.00532859	0.0193495	0.000310152	0.00530228	0.158202	0.101089	0.0473989	0.881957	0.0242869
379	0.0409876	0.00533838	0.019402	0.000311905	0.00531961	0.158343	0.101285	0.0475087	0.881265	0.0242322
380	0.0410655	0.00537856	0.0194252	0.000312731	0.00537333	0.158366	0.101346	0.0477288	0.88149	0.0242459
381	0.0410987	0.00538894	0.019502	0.000314405	0.00540223	0.159597	0.101349	0.0471385	0.885186	0.0243848
382	0.0411073	0.00542103	0.0195235	0.000314491	0.00544397	0.160048	0.101358	0.0469257	0.887453	0.0244759
383	0.0411992	0.00557234	0.0195343	0.000315098	0.00551187	0.161153	0.10138	0.0464937	0.893454	0.0247899
384	0.0413863	0.00561195	0.0195463	0.000316923	0.00551681	0.162285	0.101468	0.0461529	0.89686	0.0250172
385	0.0414119	0.00581065	0.019642	0.000317516	0.00564122	0.163457	0.101665	0.0457161	0.904087	0.0252375
386	0.0414948	0.00595683	0.0196972	0.000322712	0.00564171	0.167768	0.101705	0.0429929	0.917687	0.0260437
387	0.0415373	0.00598662	0.019728	0.000323308	0.00564672	0.168616	0.101879	0.0425419	0.919523	0.0261593
388	0.0415598	0.00601021	0.0197592	0.000326209	0.00565143	0.171164	0.101922	0.0407934	0.924329	0.0265925
389	0.0416069	0.00602397	0.0198026	0.000326592	0.00568399	0.172434	0.101933	0.0400344	0.926167	0.0267775
390	0.0417194	0.00614713	0.0198174	0.000337526	0.00568678	0.172602	0.102306	0.0402777	0.928458	0.0268334
391	0.0419145	0.00619589	0.0199083	0.000353347	0.00568731	0.176603	0.102342	0.0379223	0.934738	0.0274376
392	0.041951	0.00623315	0.0199097	0.000353543	0.00583009	0.177051	0.102414	0.0376433	0.933616	0.027604
393	0.0419693	0.006234	0.0199653	0.000356026	0.00585054	0.178385	0.102527	0.0368258	0.934663	0.0277524
394	0.0419879	0.00624411	0.0200294	0.000359136	0.00586578	0.179052	0.103075	0.0365839	0.933825	0.0277453
395	0.0420448	0.00629772	0.020091	0.000367929	0.00592735	0.180272	0.103252	0.035962	0.934926	0.0279101
396	0.0420636	0.00643949	0.0201145	0.000369528	0.00593378	0.182925	0.103545	0.0344236	0.941339	0.0283812
397	0.0420787	0.00656746	0.0202547	0.000372304	0.00609995	0.184961	0.103553	0.0333243	0.944407	0.0286451
398	0.0423903	0.00660485	0.0203412	0.00037318	0.00611252	0.185714	0.10375	0.0335098	0.945502	0.0286557
399	0.0424621	0.00662552	0.0204644	0.000374565	0.00626446	0.187869	0.104709	0.032579	0.943296	0.0288475
400	0.0424991	0.00680163	0.0204807	0.000384828	0.00637216	0.18802	0.10491	0.0326667	0.945142	0.0289809
401	0.0425627	0.00685618	0.0205779	0.000386904	0.00638398	0.190992	0.105081	0.0311101	0.94892	0.0293331
402	0.0426057	0.00685713	0.0205957	0.000388364	0.0064236	0.193381	0.105208	0.0297708	0.950101	0.0297012
403	0.0428196	0.00699244	0.0207378	0.000394619	0.00649493	0.195459	0.105347	0.0290886	0.95358	0.0299061
404	0.0430135	0.00701017	0.0207867	0.000395231	0.00653991	0.195752	0.105561	0.0292889	0.953085	0.0299004
405	0.0431865	0.00701839	0.0211339	0.000400661	0.00666413	0.198872	0.106321	0.028281	0.952603	0.0298703
406	0.0433202	0.00717971	0.0212269	0.000412339	0.00667653	0.201034	0.106366	0.0274171	0.957204	0.0301452
407	0.0433229	0.0074674	0.0212895	0.000419435	0.00672996	0.202241	0.106497	0.0269905	0.96254	0.0303872
408	0.0435243	0.00747401	0.0213579	0.000433268	0.00677109	0.202322	0.106656	0.0272721	0.961465	0.0303221
409	0.0439961	0.00750035	0.0214324	0.000450711	0.00679145	0.204661	0.10762	0.0269343	0.960703	0.0305507
410	0.0444198	0.00771523	0.0216026	0.00045134	0.00685347	0.204911	0.107957	0.0276896	0.963775	0.0304522
411	0.0444887	0.00773258	0.0228495	0.000460673	0.007001	0.20612	0.110223	0.0290636	0.960599	0.0287188
412	0.0448359	0.00777328	0.0230169	0.000465459	0.00715593	0.208144	0.110893	0.0287034	0.959479	0.0288446
413	0.0448531	0.00779344	0.0231144	0.000466939	0.0073261	0.210359	0.111258	0.0276639	0.958332	0.0290989
414	0.0450544	0.00782404	0.0231154	0.000497986	0.00735616	0.210559	0.112033	0.0279864	0.955889	0.0291378
415	0.0459477	0.00795155	0.0231928	0.000536033	0.00756136	0.212074	0.112303	0.0283264	0.954853	0.0294308
416	0.0465585	0.00812988	0.0233549	0.00057661	0.0078962	0.212506	0.112547	0.0289568	0.952322	0.0295168
417	0.0472354	0.00833351	0.0236283	0.000580749	0.00789992	0.213285	0.113478	0.0300658	0.955659	0.0293
418	0.0519924	0.00995741	0.0236634	0.000680558	0.00795181	0.213722	0.11379	0.0371673	0.974836	0.0302244
419	0.0521649	0.0100178	0.0237818	0.000731154	0.00809057	0.213905	0.115035	0.0377953	0.971513	0.0301369
420	0.0526267	0.0102338	0.024115	0.000824534	0.00816243	0.214072	0.117045	0.0394518	0.968257	0.0297635
421	0.0537271	0.0112688	0.0246503	0.000929226	0.00829083	0.227163	0.117635	0.0332024	0.980815	0.03135
422	0.063061	0.0115693	0.0252424	0.000946008	0.00872036	0.228924	0.119486	0.0459124	0.973673	0.0312097
423	0.0671113	0.0282378	0.0264551	0.00182441	0.0101626	0.243457	0.119816	0.0494603	0.991056	0.0396615
Notes: The ranked LCR matrix was constructed by sorting the LCR in each column (each cancer) in the original LCR matrix from the lowest to the highest. The first row of the ranked LCR matrix is regarded as the optimal EHlat of all 17 cancers in 423 registries, followed by the second optimal EHlat, until to the worst EHlat. EHlat: the level of EH (row) in the ranked LCR matrix; LCR: the lifetime c…

## Sheet: Table S5
Table S5. The ranked LCR matrix using data from 423 registries across the world and the estimated R2 in sensitivity analysis of SMN.
EHlat	LCR for head & neck squamous cell carcinoma	LCR for esophageal squamous cell carcinoma	LCR for colorectal adenocarcinoma	LCR for hepatocellular carcinoma	LCR for pancreatic cancer (ductal + endocrine)	LCR for lung adenocarcinoma	LCR for osteosarcoma	LCR for melanoma	LCR for ovarian germ cell	LCR for testicular germ cell	LCR for medulloblastoma	LCR for thyroid follicular/papillary	LCR for thyroid medullary	LCR for chronic lymphocytic leukemia	LCR for acute myeloid leukemia	LCR for prostate	LCR for breast	P value of Shapiro-Wilk test on original LCR	P value of Shapiro-Wilk test on (LCR)^(1/5)	R2 of the curve fitting
1	0.00216964	0	0.00129767	0	0.000215202	0	0	0	0	0.000100616	0	0	0	0	0	0.00102584	0.00762556	0.0138817	0.848695	0.89536
2	0.00239918	0	0.00168802	0	0.000448389	0	0	3.67076e-05	0	0.000119952	0	0	0	0	0	0.00112994	0.00901496	0.00339107	0.957521	0.907269
3	0.00262237	0	0.0017621	5.58279e-05	0.000689696	0	0	7.77715e-05	0	0.000149491	0	0	0	0	0	0.00120666	0.00927575	0.00110518	0.651485	0.863602
4	0.00287905	0	0.00307572	9.33949e-05	0.000774953	0	0	8.0177e-05	0	0.000180155	0	0	0	0	2.04319e-05	0.00131051	0.00975292	0.00107088	0.678163	0.00231364
5	0.00301926	0.000143525	0.0031342	0.0003376	0.00083873	3.80074e-05	0	0.000119035	0	0.000190099	0	0	0	0	5.60327e-05	0.00184504	0.0123709	2.31264e-05	0.288095	4.73472e-05
6	0.00319628	0.000255983	0.00422371	0.000344433	0.000962857	0.000267839	0	0.000125287	0	0.000197729	0	9.0041e-05	0	0	0.000101103	0.00222281	0.0126535	0.000128103	0.0723449	1.89882e-05
7	0.00344638	0.000262346	0.00458392	0.000414523	0.00113007	0.000288768	0	0.000172398	0	0.000205865	0	0.000119672	0	0	0.000254743	0.00285034	0.014009	0.000129518	0.0432766	NA
8	0.00364716	0.00027193	0.00521548	0.000416997	0.00113996	0.000743228	0	0.000180694	0	0.000208266	0	0.000242437	0	0	0.000409707	0.00319352	0.0146695	0.000172462	0.064671	1.85465e-05
9	0.00372812	0.000280542	0.00542867	0.000420478	0.00155244	0.000792401	0	0.000201016	0	0.00021593	0	0.000276501	0	4.3454e-05	0.000432832	0.00329509	0.0150909	9.09776e-05	0.263417	0.0093476
10	0.00386852	0.000295275	0.00561284	0.000434656	0.00176133	0.000931636	0	0.00020461	0	0.00024416	0	0.000464519	0	4.88384e-05	0.000447171	0.00335844	0.0163705	7.66648e-05	0.338942	0.00881753
11	0.0041872	0.000315341	0.00581508	0.00046307	0.00180702	0.000941736	0	0.000205932	0	0.000251503	0	0.000468248	0	5.31174e-05	0.000460307	0.00343405	0.0171442	7.50966e-05	0.315019	0.00875491
12	0.00419049	0.000351847	0.00607792	0.00048529	0.00181946	0.00103466	0	0.000220279	0	0.00027244	0	0.000613823	0	6.59244e-05	0.000483543	0.00347709	0.017684	7.37062e-05	0.364448	0.0087207
13	0.00440463	0.000360137	0.00678002	0.000489222	0.00182741	0.0010464	0	0.000264931	0	0.000274759	0	0.000823589	0	6.64071e-05	0.000553492	0.00540616	0.0196076	9.95774e-05	0.345004	0.0102763
14	0.00440701	0.000392531	0.006873	0.000522477	0.00196063	0.00110449	2.3671e-05	0.000265701	0	0.000275526	0	0.000823856	0	6.72342e-05	0.000571815	0.00545429	0.0226863	2.36685e-05	0.589217	0.00409236
15	0.00461069	0.000393515	0.0069778	0.000533757	0.00196766	0.00113457	3.43514e-05	0.000267447	0	0.000285541	0	0.000842799	0	7.38231e-05	0.000605907	0.00554	0.0227644	2.55452e-05	0.497045	0.00424003
16	0.00466314	0.00040428	0.00803359	0.000535676	0.0022261	0.00119873	4.24829e-05	0.000269765	0	0.00029204	0	0.000886485	0	9.30899e-05	0.000612892	0.00585285	0.0231296	3.62748e-05	0.469067	0.0051208
17	0.00473996	0.00040784	0.00804401	0.000552126	0.00222946	0.00126001	4.3517e-05	0.00027105	0	0.000296271	0	0.000914954	0	9.33449e-05	0.000685749	0.00626075	0.0234168	3.88843e-05	0.50369	0.00511159
18	0.00474818	0.000416932	0.0081599	0.000563145	0.00227229	0.00126353	4.35572e-05	0.000271665	0	0.000324728	0	0.00102034	0	0.000103422	0.000686291	0.00627555	0.0242196	3.45658e-05	0.524032	0.00483346
19	0.00475939	0.000418308	0.00854277	0.000567341	0.00229489	0.00137279	4.75749e-05	0.000286328	0	0.000326436	0	0.00103775	0	0.000104403	0.000759779	0.00652608	0.0243285	4.03147e-05	0.541421	0.00502456
20	0.00476895	0.000418939	0.0093831	0.000634282	0.00230511	0.00139301	4.93661e-05	0.000290372	0	0.000337881	0	0.0010724	0	0.000104655	0.000783048	0.00685619	0.025628	4.02412e-05	0.529806	0.00504715
21	0.00488186	0.000441826	0.0103694	0.000643183	0.00233755	0.00144992	5.90631e-05	0.000295928	0	0.000342296	0	0.00107499	0	0.000118744	0.000812308	0.00690788	0.0257518	4.93708e-05	0.471185	0.00562636
22	0.00501136	0.000460027	0.010378	0.000647211	0.00239682	0.00148457	5.97947e-05	0.000309141	0	0.000342681	0	0.00113084	0	0.000130628	0.000827611	0.00710614	0.0266798	4.51145e-05	0.469188	0.00534531
23	0.0050821	0.000469197	0.0103951	0.000654103	0.00240736	0.00153402	6.62326e-05	0.000319048	2.16212e-05	0.000342947	0	0.00114037	0	0.000131722	0.000839841	0.00728251	0.0280285	1.68205e-05	0.653478	0.00252694
24	0.0050864	0.000474855	0.0105893	0.000660464	0.00243054	0.00159133	6.82654e-05	0.000328114	3.34094e-05	0.000347383	0	0.00118151	0	0.000132232	0.000864257	0.00749032	0.0284147	1.71385e-05	0.533227	0.0025522
25	0.00514102	0.000502482	0.0112451	0.000663875	0.00246476	0.00169134	7.00259e-05	0.000333022	5.13286e-05	0.000352162	0	0.00119094	0	0.000136194	0.000875655	0.00758011	0.0287116	1.88777e-05	0.401641	0.00276759
26	0.00536819	0.000504924	0.0113942	0.000671479	0.00257345	0.00172282	7.49692e-05	0.000337781	5.36403e-05	0.000352912	0	0.00121623	0	0.000139604	0.000879931	0.00769863	0.0289595	2.02194e-05	0.392214	0.00292001
27	0.00541194	0.000512543	0.0115546	0.000675232	0.00266459	0.00178601	7.62767e-05	0.000343808	5.46212e-05	0.000354872	0	0.00132856	0	0.000141175	0.000881112	0.00844885	0.0295516	2.22366e-05	0.39427	0.00317252
28	0.00546273	0.00053686	0.0115746	0.000682741	0.00284381	0.00179923	7.67104e-05	0.000362407	5.85676e-05	0.000356515	0	0.00137401	0	0.000141293	0.000883122	0.00905417	0.0297674	2.46802e-05	0.378296	0.0034646
29	0.00553163	0.000599986	0.0120423	0.000705346	0.00291709	0.00182857	7.73491e-05	0.000362731	5.9996e-05	0.000365245	0	0.00138077	0	0.000143931	0.000898549	0.00936357	0.0297847	2.84966e-05	0.384612	0.00383418
30	0.00554707	0.000625544	0.0120973	0.000714256	0.00297801	0.00188267	7.84391e-05	0.000391245	6.09515e-05	0.000371469	0	0.00141123	0	0.000153239	0.000910677	0.00990231	0.0298888	3.10243e-05	0.390104	0.00407643
31	0.0057404	0.000626602	0.0122627	0.000715816	0.00298709	0.00204995	7.90496e-05	0.000391641	6.12822e-05	0.000375534	0	0.00148641	0	0.000155675	0.00091487	0.0102121	0.0308209	3.03444e-05	0.39647	0.00402826
32	0.0058079	0.00063028	0.0122882	0.000736421	0.00299221	0.00206205	8.07409e-05	0.00039359	6.21547e-05	0.000382533	0	0.0015023	0	0.000160379	0.000938564	0.0102143	0.0309697	3.02702e-05	0.403737	0.00397319
33	0.00588338	0.000652223	0.0126861	0.000748231	0.00307448	0.00208262	8.10104e-05	0.000395514	6.40007e-05	0.000383002	0	0.00151196	0	0.000164446	0.000961912	0.0107089	0.031473	3.23073e-05	0.390139	0.00415786
34	0.00589579	0.00065341	0.0131429	0.000763736	0.00310429	0.00218152	8.14054e-05	0.000399464	6.84179e-05	0.000385929	0	0.00155401	0	0.000166798	0.000978488	0.0114612	0.0319314	3.54974e-05	0.361062	0.0044706
35	0.00592776	0.000676161	0.0133723	0.000768167	0.0032212	0.00230527	8.49242e-05	0.000401911	7.67671e-05	0.000415788	0	0.00157779	0	0.00016889	0.00097933	0.0117176	0.031981	3.88784e-05	0.336726	0.0047539
36	0.00595698	0.000680418	0.0135063	0.000768779	0.00322226	0.00243943	8.51643e-05	0.000402812	8.1022e-05	0.000430942	0	0.00160217	0	0.000178811	0.000999715	0.0118832	0.0321254	4.03682e-05	0.332012	0.00479679
37	0.0061142	0.000702621	0.0135294	0.000772966	0.00322444	0.00281174	8.53847e-05	0.000405714	8.48759e-05	0.000440463	0	0.00160518	0	0.000179769	0.00103482	0.0119174	0.0323261	4.29425e-05	0.341921	0.00478602
38	0.00612035	0.000708994	0.0136288	0.000794407	0.00326655	0.00301917	8.84294e-05	0.000406537	8.52304e-05	0.000451415	0	0.00162338	0	0.000180813	0.00103726	0.0127606	0.0326503	4.6066e-05	0.330117	0.0050882
39	0.00614141	0.000711294	0.0136424	0.000796451	0.00334085	0.00308083	8.86811e-05	0.000406572	8.61571e-05	0.000458446	3.85119e-06	0.00162984	0	0.000184277	0.00105628	0.0140463	0.0327203	2.36385e-05	0.823942	0.00352546
40	0.0061934	0.000730585	0.0137386	0.000803932	0.00340324	0.00308596	9.10648e-05	0.000408587	8.792e-05	0.000460077	1.38233e-05	0.00165006	0	0.000192084	0.00108133	0.0148981	0.03342	2.41512e-05	0.623	0.0035793
41	0.00627128	0.000730873	0.0137817	0.000805456	0.00345047	0.00321998	9.17121e-05	0.000417595	8.84652e-05	0.000469363	1.4883e-05	0.00165513	0	0.000193203	0.00108428	0.0160532	0.034204	2.52466e-05	0.595345	0.00372597
42	0.00631537	0.000735803	0.0138661	0.000809914	0.0035075	0.00330562	9.20913e-05	0.000420004	8.88249e-05	0.000469674	1.96881e-05	0.00165665	0	0.00020395	0.00108567	0.0163345	0.034581	2.53746e-05	0.530019	0.00372812
43	0.00637284	0.00075075	0.0140178	0.000828316	0.00353715	0.00333722	9.21944e-05	0.000437191	9.37216e-05	0.000478654	2.04013e-05	0.00166317	0	0.000206048	0.0010923	0.0167754	0.0347049	2.66404e-05	0.519034	0.0039009
44	0.00650873	0.000754856	0.0140984	0.000839874	0.00354007	0.00346196	9.53295e-05	0.000437401	9.69847e-05	0.000486895	2.18202e-05	0.00166498	0	0.000210018	0.00109593	0.0172404	0.0348221	2.83831e-05	0.497959	0.00407604
45	0.0065642	0.000767317	0.0146764	0.000842584	0.00354542	0.00347856	9.6534e-05	0.000441367	0.000100427	0.000493111	2.19677e-05	0.00170928	6.0784e-06	0.000211423	0.00112435	0.0174001	0.0350642	1.31931e-05	0.659257	0.00241053
46	0.00659808	0.000775587	0.0149693	0.000855594	0.00366392	0.00349255	9.67262e-05	0.00044221	0.000103415	0.000498679	2.35672e-05	0.00177909	1.70882e-05	0.000220905	0.00112865	0.0174966	0.0353944	1.33661e-05	0.445144	0.00245232
47	0.00660832	0.000785306	0.0151281	0.000867142	0.00366805	0.00357593	9.76992e-05	0.000456977	0.000103907	0.000501962	2.37144e-05	0.00183111	1.79254e-05	0.000227889	0.00114307	0.0176198	0.0354084	1.38617e-05	0.44118	0.00250633
48	0.00661132	0.000795433	0.015141	0.000867549	0.00369135	0.00360951	9.84052e-05	0.000462601	0.000106811	0.000512391	2.48352e-05	0.00183783	1.86719e-05	0.000236019	0.00115905	0.0176763	0.035577	1.37845e-05	0.440475	0.00246164
49	0.00661197	0.000799901	0.0151446	0.000872493	0.0037456	0.00366741	0.000102966	0.000482284	0.000107378	0.000517907	2.52074e-05	0.0018515	1.96881e-05	0.00023954	0.00116556	0.0179682	0.0357325	1.40384e-05	0.430573	0.00249683
50	0.00661712	0.000800824	0.0151959	0.000881795	0.0037704	0.0036857	0.000103646	0.000487039	0.000107953	0.000519872	2.74028e-05	0.00187987	2.14745e-05	0.000241154	0.00116792	0.0181712	0.0357691	1.43363e-05	0.410567	0.00255345
51	0.00663414	0.000801495	0.0153978	0.000890483	0.00394426	0.00371634	0.000104466	0.000495344	0.00011085	0.00052412	2.82787e-05	0.00191177	2.24273e-05	0.000263611	0.00117128	0.0190896	0.035863	1.56025e-05	0.399748	0.00278247
52	0.00664357	0.000802536	0.0154139	0.000890731	0.00396003	0.00389556	0.000104838	0.00049791	0.000112015	0.000537716	2.82829e-05	0.00192058	2.24416e-05	0.000283165	0.00117706	0.0197064	0.0364127	1.54631e-05	0.398065	0.00275535
53	0.00664471	0.000810521	0.0154556	0.000899872	0.00397672	0.00392597	0.000105512	0.000498204	0.000112102	0.000537777	3.05585e-05	0.00193236	2.32319e-05	0.000288695	0.0011845	0.0198917	0.0365577	1.54889e-05	0.390266	0.00275936
54	0.00671642	0.000825378	0.0155022	0.000948329	0.00399925	0.0040451	0.000105527	0.000501261	0.000112361	0.000546826	3.26837e-05	0.00193637	2.82163e-05	0.00030003	0.00118632	0.020032	0.0366182	1.60507e-05	0.355179	0.00280725
55	0.00673485	0.000825917	0.0155494	0.000956919	0.00401005	0.00409705	0.000105636	0.000505595	0.000112647	0.000571757	3.34087e-05	0.00193807	2.89866e-05	0.000308046	0.00120596	0.0201653	0.0372771	1.52364e-05	0.356115	0.00266162
56	0.00675209	0.000829793	0.0155615	0.000987883	0.00412622	0.00422264	0.000108825	0.000509483	0.000116249	0.000574002	3.44406e-05	0.00195472	2.97445e-05	0.000324254	0.00120669	0.0206172	0.0373977	1.5906e-05	0.356013	0.00274193
57	0.00676842	0.000830886	0.0155925	0.000993647	0.0042119	0.00425667	0.000108879	0.000519994	0.000117029	0.000584932	3.52342e-05	0.00195586	3.31511e-05	0.000324514	0.00122286	0.0211297	0.0376284	1.60714e-05	0.328875	0.00280037
58	0.0067799	0.000830922	0.0158599	0.00100379	0.00421945	0.0042699	0.000109705	0.000520458	0.000117061	0.000589444	3.5574e-05	0.00196234	3.39546e-05	0.000326215	0.00122445	0.022292	0.0377092	1.65999e-05	0.306384	0.00307739
59	0.00678504	0.000845136	0.015935	0.001006	0.00423626	0.0044067	0.000111243	0.000521997	0.000121735	0.000591788	3.57719e-05	0.00198888	3.43318e-05	0.00032871	0.00123957	0.0230095	0.0382389	1.63772e-05	0.305015	0.00309678
60	0.00689668	0.00085407	0.0159415	0.00100771	0.00428182	0.00451302	0.000114957	0.000534079	0.000125083	0.000593732	3.61604e-05	0.00198913	3.44907e-05	0.000336768	0.00124005	0.0231349	0.0385054	1.66051e-05	0.308239	0.00309145
61	0.0069276	0.000856212	0.0160846	0.00102939	0.00434228	0.00455351	0.000115289	0.000535132	0.000127302	0.000610913	3.75673e-05	0.00204034	3.48444e-05	0.000338445	0.00124061	0.0231393	0.0387685	1.67487e-05	0.313588	0.00309509
62	0.00692818	0.00085694	0.0161265	0.00103035	0.00435437	0.00461011	0.000117056	0.000538644	0.000127309	0.000615217	3.88973e-05	0.00215649	3.50829e-05	0.00035425	0.00125272	0.0240102	0.0390596	1.67684e-05	0.311281	0.00319404
63	0.00697177	0.000858989	0.016468	0.00104222	0.00439011	0.00472551	0.000117905	0.000546672	0.000130977	0.000620541	3.94513e-05	0.00224077	3.56623e-05	0.000388178	0.00126303	0.0255237	0.0403163	1.5749e-05	0.295956	0.00322583
64	0.00701359	0.000862092	0.0176808	0.00105947	0.00442745	0.00488266	0.000117922	0.000548445	0.000132314	0.000633706	3.9635e-05	0.00242604	3.60497e-05	0.000391233	0.00126355	0.0262326	0.0405476	1.72524e-05	0.282456	0.00362763
65	0.00702433	0.000871264	0.0176919	0.00106261	0.00445846	0.00496733	0.000120061	0.000558716	0.000134477	0.000642751	4.00684e-05	0.00245724	3.65231e-05	0.000392375	0.0012691	0.0273569	0.0410997	1.65766e-05	0.273521	0.00371385
66	0.00702861	0.000871707	0.0177693	0.00107948	0.00458319	0.00514759	0.000120115	0.000561496	0.000134723	0.000656022	4.11319e-05	0.00249452	3.92325e-05	0.000392574	0.00129173	0.0284596	0.0412392	1.6767e-05	0.256015	0.00390752
67	0.00710196	0.000875162	0.0177868	0.00109637	0.0046285	0.00515057	0.000120722	0.000563415	0.000136492	0.000692401	4.28308e-05	0.00253144	3.98153e-05	0.000409411	0.00129575	0.0295703	0.0413827	1.63383e-05	0.248649	0.00409779
68	0.00713253	0.000877192	0.0183007	0.00113976	0.00467869	0.00528148	0.000121028	0.000563776	0.000136787	0.000696367	4.36289e-05	0.00257821	4.01635e-05	0.000417405	0.00130476	0.0297887	0.0417689	1.68432e-05	0.247998	0.00416174
69	0.00715153	0.000877387	0.0183171	0.00115502	0.00468109	0.00532017	0.000123256	0.000565755	0.00013737	0.000711421	4.38577e-05	0.00272739	4.45639e-05	0.000420885	0.0013063	0.0298111	0.0421752	1.68335e-05	0.239391	0.004103
70	0.00717557	0.000882345	0.0184351	0.00119094	0.00469293	0.00538774	0.000123782	0.000586811	0.00013779	0.000713876	4.38587e-05	0.00273193	4.55252e-05	0.000427524	0.00132947	0.0309099	0.0427587	1.59829e-05	0.235542	0.00415093
71	0.00718979	0.000886027	0.0184839	0.00119462	0.00474942	0.0055269	0.000123825	0.00058831	0.000138542	0.000716916	4.40812e-05	0.00273698	4.66992e-05	0.000439058	0.00133057	0.0310091	0.0438474	1.54024e-05	0.236864	0.00390244
72	0.00721449	0.000891035	0.0186425	0.00121487	0.00475311	0.00555785	0.000124203	0.000595143	0.000139433	0.00072646	4.5153e-05	0.00274694	4.91438e-05	0.000441572	0.00134898	0.0316985	0.0438724	1.52845e-05	0.228948	0.00403737
73	0.00722538	0.000894428	0.0186797	0.0012545	0.00477639	0.00561465	0.000124674	0.000604768	0.000141513	0.000732152	4.57529e-05	0.00275441	4.9232e-05	0.000444684	0.00134924	0.0325964	0.043915	1.49158e-05	0.223129	0.00420175
74	0.00724099	0.000895212	0.0188396	0.00125477	0.00478958	0.00562986	0.000124801	0.000612223	0.000142581	0.000732379	4.60269e-05	0.00283598	4.93857e-05	0.000446378	0.0013506	0.0333735	0.0445042	1.42987e-05	0.216779	0.00423759
75	0.00726775	0.000900504	0.0199587	0.00127361	0.00484183	0.00567878	0.000125188	0.00062901	0.000144854	0.000739602	4.77798e-05	0.00283984	5.08968e-05	0.000452909	0.00135437	0.0335299	0.0447543	1.50557e-05	0.20227	0.00445046
76	0.00733893	0.000916674	0.0202097	0.0012757	0.0048711	0.00574316	0.000126504	0.000640927	0.000144994	0.000739968	4.79428e-05	0.00284571	5.14609e-05	0.000479309	0.00136398	0.0335424	0.0451139	1.52898e-05	0.203475	0.0043979
77	0.00737451	0.000919661	0.0203702	0.00127874	0.00487681	0.00577695	0.000126902	0.000640929	0.000147331	0.000749017	4.84739e-05	0.00292676	5.22689e-05	0.000489983	0.00136758	0.0336478	0.0451175	1.55854e-05	0.203423	0.00446167
78	0.00737565	0.000924137	0.0206792	0.00129956	0.00490546	0.0058884	0.00012772	0.000641687	0.00014744	0.000753661	5.01534e-05	0.00292881	5.31771e-05	0.000491332	0.00137322	0.0340045	0.0453986	1.5621e-05	0.195663	0.00451611
79	0.007405	0.000927272	0.0209048	0.00130719	0.00490618	0.00593098	0.000128284	0.000641772	0.000147824	0.000754117	5.09485e-05	0.00294588	5.44838e-05	0.000499555	0.0013784	0.0341488	0.0456562	1.56559e-05	0.191869	0.0045165
80	0.00742801	0.000934057	0.0214333	0.00132109	0.00499559	0.00596976	0.000130356	0.000642239	0.000147864	0.000787723	5.18923e-05	0.00299926	5.53929e-05	0.000503451	0.0013863	0.0346961	0.0460583	1.56842e-05	0.185971	0.00464226
81	0.00746582	0.000939058	0.0217962	0.00132199	0.00500472	0.00607276	0.000132693	0.000653534	0.000147869	0.000788079	5.218e-05	0.00300355	5.60307e-05	0.000526256	0.0013911	0.0347695	0.046297	1.59553e-05	0.183282	0.00464802
82	0.00754816	0.000942753	0.0218733	0.00135743	0.00502209	0.0060964	0.000133134	0.000656707	0.000148808	0.000792513	5.24867e-05	0.00303667	5.63682e-05	0.000528554	0.00139198	0.035487	0.0468591	1.54781e-05	0.181747	0.00467095
83	0.00760173	0.000945717	0.0223853	0.00135754	0.00502833	0.00615825	0.000135475	0.00065797	0.000148873	0.000810701	5.25064e-05	0.00303842	5.85962e-05	0.000529187	0.00139369	0.037496	0.047211	1.43447e-05	0.164954	0.00501967
84	0.00760806	0.000947751	0.0224117	0.00137079	0.00503268	0.0062269	0.000136223	0.000660904	0.000149242	0.000828389	5.31681e-05	0.00305253	5.87074e-05	0.000531416	0.00139585	0.0388599	0.0481316	1.31681e-05	0.157776	0.00500564
85	0.00761875	0.000955569	0.0228474	0.00137126	0.00504348	0.00623177	0.000136506	0.000666372	0.000149638	0.00083645	5.34338e-05	0.00307642	5.90403e-05	0.000533548	0.00140195	0.0388868	0.0482985	1.33679e-05	0.156004	0.00505897
86	0.00763873	0.000958268	0.0231191	0.00138498	0.00504671	0.00637961	0.000137645	0.000672129	0.00015106	0.000838129	5.34408e-05	0.0031182	6.04282e-05	0.000534654	0.00141158	0.0389635	0.0483339	1.37408e-05	0.157056	0.00512332
87	0.00774205	0.000959234	0.0231244	0.00139091	0.00505308	0.00638399	0.000137713	0.000672242	0.000152711	0.000838575	5.3629e-05	0.00317554	6.15199e-05	0.000535835	0.0014261	0.0391474	0.0493834	1.34982e-05	0.160166	0.00490888
88	0.00778813	0.000968303	0.0231249	0.00139192	0.00509825	0.00656136	0.000138988	0.000672611	0.000152927	0.000841768	5.3878e-05	0.0031807	6.35552e-05	0.000542709	0.00144147	0.0399005	0.0506198	1.29431e-05	0.159092	0.00471987
89	0.00784159	0.000971366	0.0232636	0.00140557	0.00510418	0.00656763	0.000139946	0.000677406	0.000154203	0.000847022	5.44481e-05	0.00318349	6.37735e-05	0.000553434	0.00144507	0.0400464	0.0506217	1.30268e-05	0.157957	0.00476857
90	0.00797811	0.000981753	0.023465	0.00143463	0.00513187	0.00662092	0.000140524	0.000678294	0.000154524	0.000864625	5.4587e-05	0.00325102	6.46481e-05	0.000559501	0.00146466	0.0407182	0.0508976	1.30291e-05	0.159316	0.00486749
91	0.00797972	0.000983114	0.023723	0.00144672	0.00515482	0.00664479	0.000143154	0.000680352	0.000155056	0.000864778	5.4622e-05	0.00325102	6.50256e-05	0.000572856	0.00147192	0.0416023	0.0512415	1.25378e-05	0.153519	0.00494117
92	0.00798034	0.000987008	0.0237513	0.00145789	0.00517523	0.00674992	0.000144184	0.000681467	0.000155545	0.000886017	5.46345e-05	0.00325765	6.58361e-05	0.000592123	0.00148057	0.042401	0.0523694	1.19023e-05	0.15207	0.00477709
93	0.00806789	0.000988204	0.0242167	0.00148806	0.00525814	0.00676401	0.000145047	0.000687853	0.000156627	0.000890243	5.46968e-05	0.00325893	6.60897e-05	0.000624183	0.00148422	0.0424662	0.0523871	1.22978e-05	0.151386	0.00486422
94	0.00808263	0.000998238	0.0243087	0.00150309	0.00538241	0.00679968	0.000145048	0.00069466	0.00015864	0.000908509	5.51411e-05	0.00327637	6.81928e-05	0.000658252	0.00148477	0.0427341	0.0524488	1.23703e-05	0.150808	0.00489954
95	0.00813476	0.000999862	0.0243393	0.00151502	0.0054753	0.00679993	0.000145584	0.000710039	0.00015951	0.000928016	5.56353e-05	0.00327671	6.87799e-05	0.000662347	0.00149668	0.042766	0.0524497	1.25527e-05	0.152625	0.00492739
96	0.00815676	0.0010006	0.0243993	0.00152073	0.00550013	0.00686057	0.000146277	0.00071661	0.000161171	0.000933346	5.5865e-05	0.00332116	6.89132e-05	0.000682548	0.00149759	0.0428231	0.052766	1.26253e-05	0.153629	0.00487138
97	0.00819438	0.00100216	0.0245637	0.0015299	0.00555224	0.00688984	0.000146959	0.000726566	0.00016183	0.000934264	5.58691e-05	0.00334457	7.04129e-05	0.00069382	0.00150324	0.04335	0.0528299	1.2519e-05	0.151192	0.00496418
98	0.00830151	0.00100651	0.0247701	0.00153193	0.00563903	0.0069496	0.00014837	0.000730323	0.000162185	0.000936588	5.59869e-05	0.00336394	7.06077e-05	0.000697549	0.00151319	0.0442056	0.0528579	1.23825e-05	0.147726	0.00513913
99	0.00832578	0.00100666	0.024851	0.00154567	0.00569484	0.00698398	0.000148885	0.000735539	0.00016261	0.000937485	5.62265e-05	0.00338072	7.08103e-05	0.000703545	0.00152177	0.044613	0.052866	1.23027e-05	0.14662	0.00521031
100	0.00833109	0.00100783	0.0248893	0.00155609	0.0057127	0.00699015	0.00014923	0.000737227	0.000162655	0.000957927	5.66688e-05	0.003384	7.19304e-05	0.000703775	0.00152325	0.0450752	0.053364	1.1956e-05	0.144828	0.00517341
101	0.00836763	0.00101531	0.0250989	0.00156465	0.00573233	0.00699091	0.00015189	0.000743988	0.000164529	0.000973759	5.73113e-05	0.00340492	7.21469e-05	0.000712827	0.00152917	0.0467255	0.0534158	1.10506e-05	0.136065	0.00542157
102	0.00841729	0.00101805	0.0253664	0.00158081	0.00578815	0.00701198	0.000153294	0.000744777	0.000166468	0.000975633	5.74786e-05	0.00349013	7.30316e-05	0.00071796	0.00153504	0.0467638	0.0534287	1.13412e-05	0.137467	0.00550072
103	0.00843549	0.00102074	0.0254951	0.00158439	0.00584067	0.00701268	0.000153519	0.000762065	0.000167092	0.000984303	5.81176e-05	0.00354241	7.36862e-05	0.000721139	0.00154285	0.046944	0.0535457	1.13748e-05	0.136869	0.00553764
104	0.00854744	0.00102117	0.0255542	0.00161409	0.00590248	0.00702944	0.000153773	0.000774205	0.000171286	0.000988566	5.82734e-05	0.00355563	7.38231e-05	0.000726409	0.00156457	0.047996	0.0539596	1.09047e-05	0.136288	0.00560028
105	0.00856468	0.00102262	0.0256456	0.00161432	0.00594321	0.00713421	0.000153852	0.000776384	0.000171373	0.00100533	5.82822e-05	0.00358816	7.39719e-05	0.000732003	0.00157993	0.0482646	0.054821	1.08752e-05	0.137802	0.00544959
106	0.00856603	0.00102299	0.0256825	0.00162348	0.00599681	0.00715861	0.000153961	0.00079375	0.000172586	0.0010169	5.86444e-05	0.00359727	7.4787e-05	0.000747567	0.00158087	0.0492486	0.0550998	1.03283e-05	0.133345	0.00551464
107	0.00861017	0.00103033	0.0259324	0.00164882	0.00603109	0.00719148	0.000154005	0.000809116	0.000173682	0.00102561	5.86679e-05	0.00360824	7.5382e-05	0.000748567	0.00158095	0.0500796	0.055152	1.00368e-05	0.131138	0.00567614
108	0.00874644	0.00103042	0.0259431	0.0016566	0.00605797	0.00725444	0.000154232	0.000817474	0.000174899	0.00103156	5.89878e-05	0.00362054	7.62965e-05	0.000784243	0.00158426	0.0504323	0.0553864	1.00354e-05	0.130536	0.00566462
109	0.00877359	0.00103257	0.0262771	0.001672	0.00611737	0.00742336	0.000154797	0.000824406	0.000175951	0.00104819	5.91069e-05	0.00362398	7.72251e-05	0.000810093	0.00158909	0.0508591	0.0554092	1.01225e-05	0.129305	0.00576008
110	0.00878012	0.00103512	0.0263389	0.00168265	0.00615284	0.00743643	0.000155564	0.000826101	0.0001766	0.00105062	5.97114e-05	0.00367122	7.82956e-05	0.000839956	0.00159372	0.0509829	0.0559675	1.01248e-05	0.129275	0.00563905
111	0.00897878	0.00103576	0.0263547	0.0016845	0.00617623	0.00744292	0.000156889	0.000838823	0.000177798	0.00107552	6.00434e-05	0.00368997	7.88482e-05	0.000855885	0.00159868	0.051101	0.0559895	1.03037e-05	0.131521	0.00568831
112	0.00900092	0.00104611	0.026392	0.00168892	0.00620522	0.00752106	0.000158943	0.000839283	0.000178703	0.00109162	6.01408e-05	0.00371893	7.89808e-05	0.000885953	0.00161167	0.0513068	0.0559985	1.03337e-05	0.133473	0.00569092
113	0.00901719	0.00104625	0.0264343	0.00169789	0.00621784	0.00755266	0.000159297	0.000875759	0.000179825	0.00109434	6.03324e-05	0.00375187	7.92098e-05	0.000916338	0.00161352	0.0515478	0.0562489	1.02591e-05	0.132575	0.00565703
114	0.00911045	0.00104808	0.0264939	0.00170575	0.00621919	0.00755427	0.000159528	0.000878845	0.000180206	0.00109871	6.09431e-05	0.00375779	7.92378e-05	0.000921704	0.00161868	0.0516338	0.0564006	1.03303e-05	0.132759	0.00565707
115	0.00912918	0.00105311	0.0264997	0.00170577	0.00629862	0.00756467	0.000162972	0.000885591	0.000181078	0.00111757	6.11488e-05	0.00378373	7.9285e-05	0.000925718	0.00161905	0.0532061	0.0566659	9.46685e-06	0.127002	0.00580632
116	0.00914549	0.00105723	0.0265354	0.00171535	0.00634483	0.00756873	0.000163274	0.000893611	0.000183783	0.00112805	6.15813e-05	0.00379181	8.10166e-05	0.000949904	0.00162183	0.0540572	0.0571934	9.04138e-06	0.12423	0.00578222
117	0.00919079	0.00105863	0.026584	0.00171652	0.0063828	0.00757474	0.000163319	0.000919521	0.00018607	0.00115644	6.20237e-05	0.00380128	8.15619e-05	0.000952488	0.00162405	0.0547155	0.0572345	8.76137e-06	0.121881	0.00588156
118	0.00922179	0.00106217	0.0266226	0.00174196	0.00646232	0.00758553	0.000163623	0.00092789	0.00018786	0.00115894	6.21723e-05	0.00384415	8.16492e-05	0.000975298	0.00162755	0.0550103	0.0574596	8.73165e-06	0.1231	0.00587546
119	0.00932217	0.00106717	0.0266383	0.00175112	0.00646715	0.00760047	0.000163717	0.000964701	0.000188201	0.00118693	6.23715e-05	0.0038493	8.168e-05	0.00103017	0.00163302	0.0550141	0.057941	8.84493e-06	0.124999	0.00574789
120	0.00932964	0.00106967	0.0266807	0.00176128	0.00651162	0.00761346	0.000164058	0.00096547	0.000188462	0.00119475	6.25433e-05	0.00387199	8.25931e-05	0.00104574	0.00163386	0.0552261	0.05798	8.80327e-06	0.124903	0.00576838
121	0.00959801	0.00107615	0.0268031	0.00177159	0.00653659	0.0076281	0.000164925	0.000981866	0.000191235	0.00121843	6.29774e-05	0.00388768	8.28653e-05	0.00107252	0.00163952	0.0553515	0.0592893	9.04362e-06	0.128629	0.00556653
122	0.00961732	0.001077	0.0269601	0.00177611	0.00655425	0.00764586	0.000165219	0.000991446	0.000191694	0.00124568	6.31421e-05	0.00392877	8.41588e-05	0.0010821	0.00164856	0.05575	0.0593085	8.95464e-06	0.128109	0.00563547
123	0.00964538	0.00108326	0.0270066	0.00178111	0.00656401	0.00771444	0.000166111	0.000998457	0.0001918	0.00124697	6.31805e-05	0.00393304	8.4317e-05	0.00109367	0.00165084	0.056551	0.0593731	8.62504e-06	0.125444	0.00571459
124	0.00967048	0.00108578	0.0270586	0.00178851	0.00657088	0.00791375	0.000166896	0.00103594	0.000195928	0.00127567	6.42082e-05	0.00397195	8.43595e-05	0.00111284	0.00165308	0.0572588	0.060637	8.46601e-06	0.12509	0.0055493
125	0.00968655	0.00108841	0.0271094	0.00181279	0.00662996	0.00792931	0.000166983	0.00111876	0.000196425	0.00127641	6.50317e-05	0.00397683	8.44873e-05	0.00118431	0.00165443	0.0573044	0.0607316	8.52197e-06	0.12495	0.0055018
126	0.00973202	0.00109116	0.0271521	0.00182896	0.0066316	0.00797397	0.000166997	0.0011221	0.000196629	0.00128785	6.61625e-05	0.00402727	8.46383e-05	0.0011926	0.00165722	0.0573347	0.060792	8.62292e-06	0.125708	0.00551247
127	0.00974824	0.00109442	0.0271544	0.00182923	0.00668351	0.0080865	0.000167877	0.00114991	0.000197223	0.00130714	6.64046e-05	0.00406691	8.7345e-05	0.00120701	0.00166605	0.0574906	0.0610316	8.68589e-06	0.126944	0.00548731
128	0.00980159	0.00109654	0.0273848	0.00183696	0.00669857	0.00814334	0.000168557	0.00116254	0.000197479	0.00131467	6.64237e-05	0.00406869	8.77005e-05	0.00120919	0.00166623	0.057638	0.0611266	8.78307e-06	0.126847	0.0055379
129	0.00982725	0.00109827	0.0274266	0.00183752	0.0067013	0.00815427	0.000168754	0.00117379	0.000197643	0.00137202	6.6592e-05	0.004141	8.92902e-05	0.00122268	0.00166984	0.0578847	0.0614852	8.74909e-06	0.129036	0.00551496
130	0.00986177	0.00110935	0.0274629	0.00184097	0.00672833	0.00824065	0.000169119	0.0012162	0.000199771	0.00138647	6.67923e-05	0.00415987	8.95108e-05	0.00125403	0.00167064	0.0584178	0.0619154	8.60092e-06	0.128621	0.00548874
131	0.00988995	0.00111189	0.0276229	0.00184813	0.00673145	0.00826181	0.000169512	0.00122944	0.000199825	0.0013906	6.70153e-05	0.00417824	9.02153e-05	0.00126764	0.00167175	0.0595062	0.0619574	8.16554e-06	0.124035	0.00561767
132	0.0100658	0.00112923	0.0276914	0.00185972	0.00675834	0.00832332	0.000169908	0.00133275	0.000200724	0.00139097	6.73489e-05	0.00418765	9.23873e-05	0.00128855	0.001675	0.0621878	0.0624877	7.14012e-06	0.114874	0.00583737
133	0.0100894	0.00113959	0.0277251	0.0018599	0.00676371	0.00841166	0.000170846	0.0014043	0.000201442	0.00139897	6.80967e-05	0.00419677	9.25313e-05	0.00131714	0.00167769	0.0628053	0.0625641	7.0704e-06	0.114112	0.00588406
134	0.0100903	0.00114102	0.0278236	0.00186596	0.00676555	0.008455	0.000171104	0.0015642	0.000201593	0.00140704	6.89598e-05	0.00421606	9.2979e-05	0.00132253	0.00168065	0.0640309	0.0626906	7.15262e-06	0.118766	0.00602667
135	0.0100972	0.00114365	0.0278602	0.00186696	0.00676803	0.00845666	0.000171616	0.00163746	0.000201843	0.00142019	6.90716e-05	0.00423176	9.30947e-05	0.00133186	0.00168869	0.0647451	0.0627706	7.17536e-06	0.12122	0.00609109
136	0.0101493	0.00115116	0.0279674	0.00187262	0.00678081	0.00849503	0.000171662	0.00170041	0.000201866	0.00144986	7.03215e-05	0.00423221	9.31989e-05	0.00135892	0.00169518	0.0651447	0.0635264	6.97859e-06	0.11893	0.00599863
137	0.0101638	0.00115189	0.0280055	0.00188718	0.0068633	0.00850792	0.000172048	0.00182169	0.00020388	0.00149747	7.04801e-05	0.00424822	9.43063e-05	0.00138021	0.00169666	0.0652632	0.0636216	7.04562e-06	0.124677	0.00602904
138	0.0102184	0.00115668	0.0281258	0.00189101	0.0068736	0.00858685	0.000172593	0.00183423	0.000203955	0.00150375	7.04818e-05	0.0042485	9.79235e-05	0.00138925	0.0016983	0.0653506	0.063625	7.15942e-06	0.12507	0.00606378
139	0.0102271	0.00117204	0.0281311	0.00189313	0.00687825	0.00870102	0.000174011	0.00186551	0.000204033	0.00153816	7.07056e-05	0.00425199	9.7941e-05	0.00139661	0.00170591	0.0654232	0.0640641	7.05819e-06	0.124835	0.00599281
140	0.010281	0.00118545	0.0281583	0.00189482	0.00688621	0.00870114	0.000174364	0.00187045	0.000205429	0.00153959	7.13696e-05	0.00426723	9.81393e-05	0.00139801	0.00170629	0.0661404	0.0648736	6.80643e-06	0.121869	0.00592629
141	0.0102906	0.00118618	0.0281599	0.00190952	0.00688839	0.00889439	0.000174491	0.00187236	0.000205489	0.0015668	7.19264e-05	0.00427315	9.83421e-05	0.00142991	0.00170649	0.067455	0.064895	6.93164e-06	0.123946	0.00602389
142	0.0102926	0.00119376	0.0281763	0.0019156	0.00696266	0.00894312	0.000175505	0.00193418	0.000205918	0.00159735	7.20279e-05	0.00430679	9.85405e-05	0.00144104	0.00171564	0.0687799	0.0650434	6.97538e-06	0.128145	0.00613495
143	0.0103113	0.00120116	0.028193	0.00191739	0.00697188	0.00896251	0.000175583	0.00196589	0.000208283	0.00164273	7.23744e-05	0.00431877	9.91435e-05	0.00150169	0.0017207	0.0688942	0.0651253	6.98634e-06	0.129131	0.00609321
144	0.0104089	0.0012054	0.0282057	0.00193267	0.00697494	0.00907034	0.000176464	0.00208033	0.000208604	0.00168275	7.26024e-05	0.00432191	9.92333e-05	0.00152347	0.00173175	0.0692974	0.0660201	6.81673e-06	0.133071	0.00598723
145	0.0104294	0.00120904	0.0282292	0.00193348	0.00699769	0.00907224	0.000176937	0.00213077	0.000209234	0.00171851	7.33423e-05	0.00432398	9.97915e-05	0.00155499	0.00174208	0.0696624	0.0663273	6.75336e-06	0.133518	0.00595234
146	0.0104702	0.00121251	0.0283622	0.00194911	0.00699824	0.00909314	0.000177096	0.00217412	0.000209353	0.00174183	7.36658e-05	0.00435788	9.98613e-05	0.00158073	0.00174586	0.0697095	0.0664444	6.81044e-06	0.135408	0.00595593
147	0.0104813	0.00121289	0.0283917	0.00195136	0.00701018	0.00909732	0.000177282	0.00221899	0.00020942	0.00174883	7.38035e-05	0.0043644	0.000100335	0.0015885	0.001756	0.0700694	0.0665851	6.80049e-06	0.137278	0.00596478
148	0.010493	0.00121861	0.0284474	0.00195242	0.00701087	0.00921581	0.000177318	0.00222581	0.000209461	0.00175946	7.39065e-05	0.00437078	0.000100429	0.0015941	0.00176108	0.0723153	0.0667353	6.80847e-06	0.139082	0.00613764
149	0.0104936	0.0012207	0.0285382	0.0019632	0.00701945	0.00931959	0.000177423	0.00225822	0.00020954	0.00176673	7.3918e-05	0.00437341	0.000100608	0.00159493	0.00177096	0.0729887	0.0675452	6.62637e-06	0.138401	0.00606413
150	0.010502	0.00122948	0.0285718	0.00198734	0.00703143	0.00933034	0.000177429	0.0022624	0.000209658	0.00183846	7.42738e-05	0.0043844	0.000101152	0.00161981	0.00177515	0.0736155	0.0682529	6.43647e-06	0.137441	0.00599311
151	0.0105666	0.001231	0.0285732	0.00199376	0.00703459	0.00956732	0.000177702	0.00229979	0.000209665	0.00185228	7.4475e-05	0.00439657	0.000102383	0.00162835	0.00178749	0.0741605	0.0685036	6.49833e-06	0.140211	0.00600188
152	0.0106276	0.00123597	0.0285956	0.00199557	0.00704361	0.00959664	0.00017846	0.00230462	0.000209725	0.00188338	7.45873e-05	0.00441256	0.000103252	0.0016518	0.00179533	0.0748554	0.0685992	6.51492e-06	0.141318	0.00603966
153	0.0106652	0.00123884	0.0287487	0.0020014	0.00706782	0.00964501	0.000179053	0.00246125	0.000209904	0.00189421	7.53016e-05	0.00442657	0.000104579	0.00165978	0.00179674	0.075339	0.0689762	6.52997e-06	0.146084	0.0060731
154	0.010677	0.0012398	0.0287578	0.00200305	0.0070786	0.00966037	0.000180056	0.00251697	0.000210213	0.00190005	7.58028e-05	0.00447506	0.000105344	0.00169428	0.00180232	0.0756063	0.0700326	6.26472e-06	0.143528	0.00590276
155	0.0106817	0.00124072	0.0288396	0.00201073	0.0071086	0.00967215	0.000180144	0.00252298	0.000210901	0.00192135	7.64195e-05	0.00451628	0.000105763	0.00170405	0.00180542	0.075699	0.070528	6.17778e-06	0.142099	0.00584387
156	0.0107344	0.00124185	0.0288768	0.0020148	0.00711904	0.0097355	0.000180333	0.00259389	0.000212049	0.00194488	7.6468e-05	0.00451773	0.000105826	0.00172426	0.00181004	0.0762498	0.0710436	6.10825e-06	0.144042	0.00581496
157	0.0107477	0.00124229	0.0288883	0.00201536	0.0071234	0.00975809	0.000181697	0.00264394	0.000213324	0.00196438	7.71152e-05	0.00453507	0.000105917	0.00174849	0.00181077	0.0768378	0.071123	6.11454e-06	0.145677	0.00584739
158	0.0107678	0.00124736	0.0289574	0.00201664	0.00712737	0.00976054	0.000181911	0.00273008	0.000213483	0.00207175	7.71869e-05	0.0046025	0.00010633	0.0017532	0.00181454	0.0781756	0.071516	6.06831e-06	0.151695	0.00593956
159	0.01082	0.0012524	0.028994	0.00202071	0.00713514	0.00976677	0.000182166	0.00274037	0.000213522	0.00208465	7.74128e-05	0.00460504	0.000108184	0.00175631	0.00181719	0.0783358	0.0719079	6.00432e-06	0.150614	0.0059038
160	0.0108245	0.00126803	0.0290077	0.00202652	0.00713754	0.00979936	0.000182696	0.00276694	0.000213686	0.00211163	7.84756e-05	0.0046785	0.000108317	0.00176104	0.00182302	0.0786985	0.0719381	6.03588e-06	0.151972	0.00594478
161	0.0108897	0.00129527	0.0290628	0.00202879	0.00713859	0.00981543	0.000183884	0.00286352	0.000214826	0.00217126	7.85061e-05	0.00469297	0.000108842	0.00176214	0.00182444	0.0797353	0.0721463	6.03835e-06	0.157137	0.00604284
162	0.0109032	0.00130768	0.029133	0.00203251	0.00714664	0.00994867	0.000184436	0.00289333	0.000215113	0.00225052	7.87495e-05	0.00472074	0.000108858	0.00177184	0.00182638	0.0797371	0.0721788	6.13178e-06	0.161282	0.00606762
163	0.0109729	0.00131047	0.0291793	0.00204647	0.00718912	0.00997748	0.000185369	0.00291016	0.000215686	0.00229785	7.91628e-05	0.00472921	0.000110398	0.00177622	0.00182851	0.0803774	0.0722297	6.18009e-06	0.164234	0.00614045
164	0.0110044	0.00131567	0.0291901	0.00205465	0.00719403	0.0100055	0.00018581	0.00296754	0.000215879	0.00235895	7.9674e-05	0.00473223	0.000110549	0.00177814	0.00182998	0.0809879	0.0729753	6.0274e-06	0.164636	0.00609236
165	0.0110371	0.00131612	0.0292384	0.0020575	0.00720199	0.0100099	0.00018649	0.00301129	0.000216071	0.00241857	7.98154e-05	0.00473981	0.000110844	0.00181369	0.00183563	0.0810288	0.0729832	6.07543e-06	0.167591	0.00609207
166	0.0110942	0.00131632	0.029288	0.00206146	0.00720268	0.0100573	0.000186784	0.00305085	0.000216364	0.00243299	8.00769e-05	0.00474866	0.000112023	0.00181726	0.00184305	0.0810533	0.0730021	6.13869e-06	0.169672	0.00610986
167	0.0110949	0.00131845	0.0293528	0.00207129	0.0072121	0.010092	0.000187209	0.00309419	0.000216737	0.00251491	8.0239e-05	0.00475776	0.000112284	0.00182988	0.00184473	0.0816301	0.0732486	6.1174e-06	0.17258	0.0061359
168	0.0111073	0.00131948	0.0293542	0.00208496	0.00721584	0.0101261	0.000187535	0.00312399	0.000217255	0.00251756	8.04113e-05	0.00476816	0.000112488	0.00184015	0.00184535	0.0821571	0.0732761	6.12117e-06	0.174182	0.00617314
169	0.0111197	0.00132479	0.0294564	0.00209479	0.00722458	0.0101447	0.000187548	0.00326462	0.000219499	0.00252327	8.05268e-05	0.00479721	0.000112545	0.00185051	0.00185533	0.082973	0.0736895	6.07312e-06	0.177644	0.00619881
170	0.0111466	0.00133707	0.0294804	0.00212529	0.00725367	0.0101505	0.00018774	0.00335468	0.000219754	0.00252354	8.06111e-05	0.00480407	0.000113028	0.00188082	0.00186044	0.0829769	0.0737392	6.11376e-06	0.180723	0.00619441
171	0.0112196	0.0013388	0.0295059	0.00214031	0.00726907	0.0101832	0.000188486	0.00338283	0.000219989	0.00252959	8.10317e-05	0.00484077	0.000113825	0.00188425	0.00186519	0.0831245	0.0739919	6.11985e-06	0.181746	0.00618815
172	0.0112323	0.00133948	0.0295312	0.00214181	0.00728296	0.0102273	0.000188662	0.00357224	0.000220942	0.00253003	8.13617e-05	0.00484524	0.000115335	0.00188944	0.00188018	0.0835972	0.0742635	6.11031e-06	0.185052	0.00620451
173	0.0112332	0.00133983	0.029594	0.0021461	0.0072852	0.0102346	0.000189362	0.00357862	0.000221654	0.00258757	8.24083e-05	0.00485841	0.000116126	0.00191245	0.00188269	0.0836814	0.0743089	6.13046e-06	0.185504	0.00620517
174	0.0112447	0.0013404	0.0295989	0.00214883	0.00728975	0.0102931	0.000189972	0.00361062	0.000223069	0.00259657	8.24813e-05	0.00486196	0.00011634	0.00192902	0.00188456	0.0842521	0.0751282	5.95528e-06	0.183481	0.00611224
175	0.0112554	0.00134221	0.029601	0.00218825	0.00730162	0.0103896	0.000190017	0.00365798	0.000223507	0.00261798	8.26974e-05	0.00486389	0.000117871	0.00196263	0.00188587	0.0848506	0.0752805	5.95634e-06	0.186112	0.00612266
176	0.0113279	0.00134432	0.0296082	0.00219192	0.0073073	0.0104046	0.000190604	0.00368071	0.000225718	0.00262589	8.31297e-05	0.00491	0.000118478	0.00199527	0.00188831	0.0849808	0.0755448	5.94781e-06	0.187371	0.00608803
177	0.0113347	0.0013486	0.0296212	0.0021987	0.00734396	0.0104491	0.000191692	0.00370206	0.000227747	0.00266987	8.39033e-05	0.0049128	0.000121212	0.00200096	0.00189233	0.0851888	0.0766314	5.73927e-06	0.183028	0.00594807
178	0.0113348	0.00135162	0.0296283	0.00220184	0.0073455	0.0105795	0.000191837	0.0037359	0.000228464	0.00276001	8.40583e-05	0.00491573	0.000121761	0.00200192	0.00189262	0.0853558	0.0769842	5.72025e-06	0.185188	0.00592908
179	0.0113783	0.00135793	0.0296297	0.00220728	0.00736039	0.0106332	0.000192529	0.0039626	0.000230568	0.00276063	8.45838e-05	0.0049247	0.000122175	0.00201232	0.00189412	0.0853912	0.0771724	5.76152e-06	0.189621	0.00594395
180	0.011493	0.00137422	0.0296314	0.00221895	0.00737544	0.0107516	0.000192579	0.00398853	0.00023121	0.0027855	8.47007e-05	0.00492775	0.000122362	0.00203193	0.00189693	0.0854072	0.0774036	5.80509e-06	0.191747	0.00592547
181	0.0115153	0.00138542	0.0296356	0.00222391	0.00739323	0.0107674	0.000192672	0.00402735	0.00023158	0.00284363	8.47321e-05	0.00495221	0.000122521	0.00204425	0.00189974	0.0855892	0.0777169	5.77073e-06	0.193254	0.00590653
182	0.0115294	0.00139358	0.0296498	0.00223714	0.00740414	0.0108143	0.00019311	0.00405326	0.000232054	0.00292821	8.54579e-05	0.00495648	0.000122904	0.00204801	0.00190321	0.08566	0.0777706	5.80159e-06	0.195123	0.00592453
183	0.0115531	0.00140172	0.0296583	0.00223788	0.00742724	0.0108314	0.000193675	0.00411516	0.000232835	0.00293683	8.5508e-05	0.00498613	0.000123727	0.00205352	0.00191395	0.0860719	0.0779554	5.79111e-06	0.196494	0.00593758
184	0.0116254	0.00140917	0.0296939	0.00224112	0.00744303	0.0108457	0.000193836	0.00414121	0.000232866	0.00298022	8.72513e-05	0.00500047	0.000124938	0.00206424	0.00191538	0.0866855	0.0783187	5.75178e-06	0.194459	0.00594919
185	0.0116259	0.00141815	0.0297	0.00224444	0.00747174	0.0109522	0.000193857	0.0042065	0.000233601	0.00303574	8.80038e-05	0.00500882	0.000126415	0.00206551	0.00192115	0.0868444	0.0784988	5.77078e-06	0.195437	0.00595527
186	0.0116328	0.00142198	0.0297335	0.00225262	0.00748774	0.0109894	0.000194649	0.0042346	0.0002341	0.00305539	8.8279e-05	0.00505507	0.000126583	0.00206564	0.00192147	0.0869722	0.0785309	5.80657e-06	0.197394	0.00598173
187	0.0117029	0.00142694	0.0297804	0.00225858	0.00749094	0.0110163	0.000195004	0.00427129	0.000234392	0.00307403	8.8769e-05	0.00506248	0.000126788	0.00208116	0.0019219	0.0872534	0.0785723	5.84885e-06	0.19884	0.0060115
188	0.011713	0.00143617	0.029798	0.0022588	0.00749609	0.011018	0.000196004	0.00428511	0.000234619	0.00308599	8.92574e-05	0.00509022	0.000127156	0.00209328	0.00192351	0.0874783	0.0794216	5.67569e-06	0.194546	0.00590384
189	0.0117397	0.00144234	0.0298542	0.00227544	0.00751751	0.0110264	0.000196179	0.00430524	0.000234762	0.00311137	8.94078e-05	0.00509209	0.000127762	0.00210048	0.00192657	0.0879743	0.0806313	5.44606e-06	0.189683	0.00577701
190	0.0117595	0.00144952	0.0299148	0.00230893	0.00752753	0.011187	0.00019646	0.00439717	0.000234865	0.00311665	8.94236e-05	0.00512509	0.000127889	0.00210376	0.00192804	0.0881122	0.0808963	5.4841e-06	0.192306	0.00578067
191	0.0117767	0.00144986	0.030026	0.00230979	0.00754129	0.0112275	0.000196859	0.00440896	0.000236177	0.00313401	8.96547e-05	0.00513486	0.000128276	0.00213683	0.00192921	0.0887015	0.0809686	5.51215e-06	0.193488	0.0058091
192	0.0117904	0.00146292	0.0300324	0.00232517	0.0075463	0.0112365	0.000197049	0.00441159	0.000236557	0.00314674	8.97347e-05	0.00515054	0.000128616	0.00215193	0.00193219	0.0891217	0.0811752	5.47605e-06	0.193368	0.00580566
193	0.0117905	0.00146536	0.0300562	0.00232668	0.00754784	0.0112534	0.000197422	0.00452494	0.000236919	0.00315137	8.9955e-05	0.00525193	0.000128871	0.00216935	0.00193243	0.0898795	0.0813127	5.48377e-06	0.196478	0.00585926
194	0.0117906	0.00146828	0.0301638	0.00234493	0.0075508	0.011275	0.000197695	0.00468152	0.000237167	0.00315287	9.02405e-05	0.00525264	0.000129587	0.00218463	0.00193389	0.0903417	0.0817257	5.44959e-06	0.196411	0.00585982
195	0.0117943	0.00148447	0.0301832	0.00234885	0.00755518	0.0112767	0.000198293	0.00499067	0.000237283	0.00319697	9.09124e-05	0.00525771	0.000130624	0.00221474	0.00194362	0.090517	0.081869	5.48047e-06	0.198389	0.00588399
196	0.0118063	0.00148542	0.0302182	0.00234954	0.00757064	0.0112898	0.000198411	0.00507055	0.000238459	0.00321065	9.10199e-05	0.00526981	0.000130805	0.00223054	0.00194665	0.0911772	0.0821309	5.44878e-06	0.199014	0.00590094
197	0.0118177	0.00149961	0.0304278	0.00236226	0.00758357	0.0112947	0.000198544	0.00507085	0.000239687	0.00325106	9.10897e-05	0.00527175	0.00013089	0.00225638	0.00194748	0.0916173	0.0821334	5.49995e-06	0.200195	0.00594877
198	0.0118178	0.00150719	0.0304947	0.00236777	0.00759061	0.0112999	0.000198545	0.00515063	0.000239832	0.00327556	9.11949e-05	0.00529307	0.000131431	0.00227014	0.00194795	0.0916759	0.0833698	5.29725e-06	0.194975	0.00579733
199	0.0118707	0.00151032	0.0304982	0.00237453	0.0076001	0.0113328	0.000200016	0.00516471	0.000241032	0.00328627	9.13323e-05	0.00531372	0.000131482	0.00227307	0.00194808	0.0924494	0.0840735	5.18476e-06	0.193761	0.00576541
200	0.0118926	0.00151592	0.0305144	0.00237674	0.00762704	0.0113967	0.000200365	0.00519549	0.000241144	0.00332177	9.14836e-05	0.00531861	0.000131585	0.00227482	0.00195403	0.0935584	0.0841244	5.19328e-06	0.19559	0.00584468
201	0.0119165	0.00152002	0.0305412	0.00238404	0.00763955	0.0113982	0.00020103	0.00530976	0.000241521	0.00332223	9.15201e-05	0.00533001	0.00013207	0.00227992	0.00195485	0.0939441	0.0844171	5.16731e-06	0.195801	0.00585309
202	0.0119247	0.00152185	0.0305633	0.00238996	0.00765478	0.0114384	0.000201729	0.00537891	0.000241874	0.00333772	9.18464e-05	0.00533419	0.000134248	0.00228167	0.00195769	0.094191	0.0845626	5.1709e-06	0.196362	0.0058657
203	0.0119388	0.00152264	0.030595	0.00239341	0.00766103	0.0114652	0.000201755	0.00550022	0.000242204	0.00333934	9.19203e-05	0.00543656	0.000135012	0.0022818	0.00197056	0.0955748	0.0848281	5.14498e-06	0.198509	0.00594615
204	0.0119428	0.00152613	0.0306017	0.00239686	0.00767148	0.0115339	0.000202411	0.00564204	0.000242477	0.00334674	9.24061e-05	0.00548059	0.000135774	0.0022843	0.00198173	0.0960587	0.0848377	5.18505e-06	0.201191	0.00599719
205	0.0119598	0.00152624	0.0306072	0.00240351	0.00769433	0.0115381	0.000202781	0.0056891	0.000243021	0.00339488	9.3286e-05	0.00552867	0.0001382	0.00230479	0.00198282	0.096376	0.0848755	5.20234e-06	0.202196	0.00602275
206	0.0120022	0.0015446	0.0306405	0.00241282	0.00770166	0.0117802	0.000203644	0.00583985	0.000243504	0.00341087	9.34117e-05	0.00554772	0.000138708	0.00230851	0.00198798	0.0965749	0.0849315	5.30414e-06	0.206659	0.00606441
207	0.0120375	0.00154954	0.0306555	0.00242062	0.00771072	0.0118643	0.000204696	0.00584942	0.000244671	0.00342552	9.36033e-05	0.00557651	0.000139379	0.00231873	0.00199021	0.0966093	0.0851622	5.30929e-06	0.207277	0.00604275
208	0.0120432	0.00155953	0.0306804	0.00242361	0.00772628	0.0118694	0.000204924	0.00592265	0.000246828	0.00344046	9.39576e-05	0.00564063	0.000139455	0.00232287	0.00199457	0.0974478	0.0852426	5.3025e-06	0.208938	0.00610631
209	0.0120678	0.00156052	0.0308139	0.00243936	0.00774326	0.0119117	0.000205361	0.00603453	0.000248245	0.00344444	9.44635e-05	0.00565081	0.000139536	0.00232392	0.00199532	0.0978543	0.0853239	5.35137e-06	0.211156	0.00616088
210	0.0120869	0.00156373	0.0308228	0.00245696	0.00774361	0.0119335	0.000205478	0.00647619	0.000248799	0.00346769	9.45655e-05	0.0056765	0.000139861	0.00232764	0.00199583	0.0980975	0.0856764	5.39013e-06	0.216553	0.00620339
211	0.0121247	0.00156438	0.0308846	0.00246793	0.007746	0.0119525	0.000205801	0.00652446	0.000248894	0.00349806	9.46774e-05	0.0056913	0.000140302	0.00232799	0.00199984	0.0989257	0.0857314	5.39506e-06	0.218432	0.00627129
212	0.0121338	0.00157011	0.0308988	0.00247951	0.00775363	0.0119542	0.000205915	0.00661554	0.000249753	0.00350203	9.48331e-05	0.00570546	0.000141167	0.00233029	0.00200019	0.0992471	0.086177	5.33632e-06	0.217502	0.00624917
213	0.0121762	0.00157703	0.0309407	0.00248773	0.00775806	0.0119883	0.000206782	0.00699308	0.000251892	0.00351799	9.52948e-05	0.00570706	0.000142184	0.00233964	0.00200152	0.0993023	0.0862346	5.43082e-06	0.22196	0.00631036
214	0.0121784	0.00158623	0.030989	0.0024886	0.00775973	0.0120206	0.000206875	0.00700162	0.000251978	0.00351949	9.55747e-05	0.00573234	0.000143517	0.00234332	0.00200377	0.100081	0.0862539	5.41914e-06	0.221562	0.00636339
215	0.0121802	0.00158775	0.0310262	0.00249999	0.00777872	0.0122114	0.000207151	0.00705477	0.000252493	0.00353812	9.5843e-05	0.0057375	0.000143576	0.00234784	0.00200405	0.100685	0.0863602	5.45322e-06	0.223896	0.00640166
216	0.0121819	0.0016031	0.0310599	0.00250321	0.00778519	0.0122787	0.00020748	0.00710264	0.000252668	0.00353899	9.61537e-05	0.00578424	0.000143669	0.00234801	0.00200552	0.101436	0.0865224	5.43781e-06	0.224127	0.0064437
217	0.0121825	0.00160507	0.0310894	0.00252979	0.00778607	0.0122941	0.000207641	0.00710978	0.000252763	0.00354411	9.71411e-05	0.00579418	0.000144187	0.0023535	0.00200642	0.101853	0.0865765	5.42548e-06	0.223326	0.00646573
218	0.012184	0.00162849	0.031096	0.00253325	0.00779917	0.0123725	0.000207908	0.00715589	0.000254093	0.00354842	9.71808e-05	0.00579782	0.000146065	0.00237691	0.00200739	0.102226	0.0866366	5.43508e-06	0.224402	0.00647687
219	0.0121947	0.00163306	0.0311063	0.00254022	0.00781651	0.0123828	0.000207964	0.00730075	0.000255983	0.00355251	9.72512e-05	0.00581659	0.000147497	0.00237763	0.00200806	0.102884	0.0867408	5.42702e-06	0.22597	0.00653091
220	0.0121985	0.00163561	0.0311887	0.0025422	0.00782767	0.0123869	0.000208076	0.00731913	0.000258496	0.00356878	9.73466e-05	0.00583634	0.000148641	0.00238193	0.00200823	0.102977	0.0867692	5.44919e-06	0.226959	0.00654949
221	0.0122067	0.0016509	0.0312067	0.00256233	0.00782887	0.0124676	0.000209229	0.00736825	0.000259034	0.00357758	9.74066e-05	0.0058557	0.000149266	0.00238517	0.00201024	0.103045	0.0870584	5.44634e-06	0.227491	0.00652874
222	0.0122535	0.00165466	0.0312221	0.0025681	0.00783331	0.0125068	0.000209638	0.00743261	0.000260973	0.00360643	9.74895e-05	0.00586389	0.000149378	0.00238542	0.00201105	0.103806	0.0873367	5.40924e-06	0.228673	0.00655912
223	0.0122555	0.00167185	0.0312365	0.00257389	0.00783974	0.012565	0.000209935	0.00748841	0.000261453	0.00362495	9.74944e-05	0.0058803	0.000149699	0.00239182	0.00201261	0.10399	0.0873638	5.43248e-06	0.23012	0.00657948
224	0.0122815	0.00168385	0.0312381	0.002576	0.00784974	0.0126821	0.000210623	0.00750462	0.000261634	0.0036282	9.76173e-05	0.00591061	0.000151681	0.00239461	0.00202317	0.104607	0.0876872	5.40314e-06	0.230044	0.00657518
225	0.0123267	0.00169649	0.0312387	0.00260528	0.00785695	0.0127329	0.00021109	0.0076218	0.000261982	0.0036328	9.78533e-05	0.00593249	0.000151744	0.00239483	0.00202611	0.105639	0.0878731	5.37347e-06	0.231434	0.0066386
226	0.0123343	0.00169653	0.0312406	0.00261168	0.0078587	0.012755	0.000211193	0.00770988	0.000262351	0.00363609	9.7894e-05	0.00597283	0.000152565	0.00240935	0.00202848	0.105744	0.0878849	5.39736e-06	0.232808	0.00665155
227	0.0123419	0.00170439	0.0312493	0.0026326	0.00786704	0.0128769	0.000211393	0.00781324	0.000262577	0.00364796	9.85382e-05	0.00598309	0.000152738	0.00240964	0.00202988	0.105875	0.0879056	5.45216e-06	0.234932	0.00667957
228	0.0123725	0.00170642	0.0312737	0.00264492	0.00787147	0.0129278	0.00021168	0.0078376	0.000262757	0.00364858	9.88088e-05	0.00600824	0.000152854	0.00241637	0.00203023	0.10599	0.0879201	5.48233e-06	0.236145	0.006695
229	0.0123812	0.00176019	0.0313292	0.00264649	0.00789023	0.0129643	0.000212013	0.00791106	0.000262817	0.00365014	9.89766e-05	0.00600984	0.000152872	0.00242118	0.00203831	0.10658	0.088178	5.45136e-06	0.234135	0.00671322
230	0.0123959	0.00176881	0.0314626	0.00264983	0.00789964	0.0129822	0.000212575	0.00791477	0.000263697	0.00368841	9.90582e-05	0.00603241	0.000153668	0.00242124	0.0020427	0.106916	0.0882457	5.47093e-06	0.234893	0.00674934
231	0.0123997	0.00178042	0.0315256	0.00265392	0.00792858	0.0130083	0.000212749	0.00801163	0.000263861	0.00368926	9.92054e-05	0.00605772	0.000154152	0.00242257	0.00204827	0.107487	0.088337	5.47718e-06	0.236096	0.00679434
232	0.0124174	0.00180829	0.0315862	0.00266326	0.00793572	0.0130205	0.000213469	0.00813653	0.000264011	0.00369323	9.96047e-05	0.00608847	0.000154418	0.00243268	0.00205352	0.108698	0.088522	5.43067e-06	0.236319	0.00686312
233	0.0124283	0.00181894	0.0316041	0.00267211	0.00794467	0.0130323	0.000213967	0.00816671	0.000264042	0.00369555	9.96255e-05	0.00616652	0.000154836	0.00244739	0.00205844	0.109954	0.0890386	5.31338e-06	0.234626	0.00686793
234	0.0124491	0.00182289	0.0316374	0.00267255	0.00794694	0.0130772	0.00021454	0.00817287	0.000264099	0.00371837	9.9674e-05	0.00621065	0.000154916	0.00245388	0.00205898	0.109961	0.0891975	5.32845e-06	0.235342	0.00685917
235	0.012466	0.00183291	0.0317188	0.00271813	0.00795174	0.0130828	0.000216414	0.00818281	0.000264312	0.00372627	9.97142e-05	0.00624038	0.000155227	0.00247789	0.00205911	0.110413	0.0892455	5.32755e-06	0.236891	0.00688389
236	0.0124807	0.00183303	0.031795	0.00272024	0.00796847	0.0131062	0.000216545	0.00818714	0.000264426	0.00372698	9.97611e-05	0.00625673	0.000155329	0.00248347	0.00206492	0.110716	0.0892538	5.34045e-06	0.237529	0.00690666
237	0.0124825	0.00184927	0.0318306	0.00273208	0.00798019	0.0131423	0.000217054	0.00820676	0.000265298	0.00373813	9.98405e-05	0.00630971	0.000155842	0.0024849	0.00207297	0.110877	0.0893272	5.35334e-06	0.238258	0.00691872
238	0.0125221	0.00186039	0.0318374	0.00273343	0.00799241	0.0132096	0.000217074	0.00835796	0.000265538	0.00378027	9.99653e-05	0.00631202	0.000157128	0.00249218	0.00207376	0.111232	0.089347	5.39727e-06	0.242078	0.00696762
239	0.01253	0.00189267	0.0318473	0.00273432	0.00800718	0.0132794	0.000217484	0.00853956	0.000266702	0.00378237	0.000100035	0.00632497	0.000159444	0.0024945	0.00207576	0.111338	0.0893757	5.45248e-06	0.244558	0.00700439
240	0.0125547	0.00190139	0.031859	0.00273692	0.00800756	0.0132984	0.000217718	0.00867791	0.000267313	0.00378701	0.000100296	0.00632798	0.000159501	0.00250117	0.00207881	0.111375	0.0894044	5.49157e-06	0.246495	0.00702369
241	0.0126006	0.00190762	0.0318652	0.00274418	0.00801297	0.0133863	0.00021843	0.00867986	0.000268334	0.00379413	0.000100604	0.00635487	0.00015966	0.00250887	0.00208535	0.111788	0.0894286	5.50445e-06	0.248252	0.00704652
242	0.012622	0.0019244	0.0318677	0.00276626	0.00801453	0.0134426	0.000218456	0.00877381	0.00026897	0.0038078	0.000101196	0.0063601	0.000159857	0.00252063	0.00209076	0.112738	0.0895284	5.4701e-06	0.249384	0.00709514
243	0.0126237	0.00193512	0.0319656	0.00278126	0.00804384	0.0135138	0.000218918	0.00888302	0.000270871	0.00380897	0.000101199	0.0063631	0.000160271	0.00252116	0.00209223	0.112923	0.0896363	5.51725e-06	0.252127	0.00712335
244	0.0126908	0.00196271	0.0319906	0.00278496	0.00804603	0.0135197	0.000219324	0.00893477	0.000271614	0.00381437	0.000101222	0.00639738	0.000160486	0.00252162	0.0020928	0.114073	0.0896423	5.46966e-06	0.252755	0.00721096
245	0.0126971	0.00197898	0.0320043	0.00278615	0.00805558	0.0136073	0.000219919	0.00900953	0.000272158	0.00381952	0.000101512	0.00642334	0.000160633	0.00252351	0.0020963	0.114363	0.0896678	5.49564e-06	0.25435	0.00723991
246	0.0126985	0.00198784	0.0320479	0.00279127	0.00806009	0.0136909	0.000220156	0.00903561	0.000272599	0.00382289	0.000101568	0.00646014	0.000161046	0.00252466	0.00209651	0.114529	0.0896751	5.52852e-06	0.25599	0.00726314
247	0.0127031	0.00200793	0.0320636	0.00281293	0.00806815	0.0137689	0.000220616	0.00909897	0.000272655	0.00383561	0.000101864	0.00647245	0.000161604	0.00252764	0.0020967	0.114759	0.0896758	5.55625e-06	0.257606	0.00729364
248	0.0127123	0.0020193	0.0320659	0.0028265	0.008081	0.0138524	0.000220922	0.0091445	0.000272905	0.00383872	0.000101954	0.0064801	0.000162256	0.00255887	0.00209818	0.115044	0.089735	5.56857e-06	0.259333	0.00729102
249	0.0127139	0.00202029	0.0322431	0.00283299	0.00808959	0.0138824	0.000220999	0.0091667	0.000273994	0.00385122	0.000102039	0.0064868	0.000162878	0.00256154	0.00210148	0.115415	0.0897506	5.59631e-06	0.260499	0.00733255
250	0.012717	0.00202401	0.0323125	0.00283821	0.00809308	0.0139222	0.000221559	0.00930229	0.000274308	0.00385616	0.000102336	0.00649251	0.000163417	0.00256339	0.00210357	0.115617	0.0897965	5.6348e-06	0.262236	0.00736549
251	0.0127205	0.00204943	0.0324037	0.00286333	0.00811179	0.0139694	0.000223733	0.00935508	0.000274867	0.00386153	0.000102364	0.00652252	0.000163604	0.00258098	0.00210523	0.115702	0.0897984	5.68311e-06	0.264125	0.00738759
252	0.012741	0.00205	0.0325877	0.00286694	0.00813837	0.0139827	0.000223747	0.0093852	0.000275995	0.00386316	0.000102525	0.00652556	0.00016402	0.00258117	0.00211151	0.115838	0.0898436	5.73103e-06	0.264842	0.00741675
253	0.0127634	0.00205396	0.0326057	0.00287131	0.00817782	0.0140139	0.000224498	0.00943921	0.000276424	0.00387824	0.000102565	0.0065318	0.000164422	0.00258249	0.00211156	0.115967	0.0898849	5.75635e-06	0.266661	0.0074378
254	0.0127843	0.0020833	0.0326327	0.00289171	0.00817822	0.0140222	0.000224957	0.009519	0.000276615	0.00389139	0.000102686	0.00653504	0.000165073	0.00258547	0.00211313	0.11598	0.0901053	5.7624e-06	0.266021	0.00743152
255	0.0127915	0.00209302	0.0327487	0.00290139	0.00818039	0.0141128	0.000225396	0.00978981	0.000276907	0.0039028	0.000102867	0.00654304	0.000165488	0.00258754	0.00211428	0.116368	0.090209	5.83795e-06	0.269766	0.00749477
256	0.0128005	0.00211357	0.0327906	0.00290524	0.00819483	0.0141459	0.000227685	0.00985143	0.000277473	0.00390826	0.000103417	0.00657763	0.000165599	0.00259863	0.0021174	0.116532	0.090344	5.85056e-06	0.269428	0.00749996
257	0.0128123	0.00211672	0.032801	0.00291317	0.00822585	0.0141805	0.000227862	0.00986617	0.000278155	0.00391279	0.000103796	0.00658877	0.000165908	0.00261235	0.0021182	0.116903	0.0904668	5.83185e-06	0.269569	0.0075026
258	0.0128181	0.00213188	0.0329336	0.00291488	0.00822812	0.0141848	0.000228613	0.0101727	0.000279415	0.0039136	0.000104006	0.0065962	0.000166235	0.00261425	0.00211982	0.117009	0.0904699	5.92592e-06	0.272678	0.00757091
259	0.0128484	0.00217012	0.0329437	0.0029416	0.00823218	0.014294	0.000228734	0.0101999	0.000280088	0.00391424	0.000104053	0.00662908	0.00016698	0.00263024	0.00212286	0.117365	0.0906547	5.92996e-06	0.274518	0.0075718
260	0.0128905	0.00217776	0.0329476	0.0029432	0.0082344	0.014309	0.000228891	0.0102403	0.00028025	0.00391891	0.000104095	0.00664468	0.000167033	0.00264193	0.00212954	0.117496	0.0907814	5.9319e-06	0.274792	0.00756434
261	0.0129354	0.00218079	0.0329528	0.00297008	0.00823585	0.0143882	0.000229194	0.0102797	0.000280841	0.00392616	0.000104452	0.00668703	0.000167237	0.00264518	0.00213663	0.117838	0.0908626	5.94694e-06	0.276689	0.0075841
262	0.012981	0.00218278	0.0329659	0.00299626	0.00823761	0.0144693	0.000229665	0.0102877	0.00028116	0.00392633	0.000104642	0.00671802	0.000167493	0.00264821	0.00214046	0.118238	0.0908687	5.95855e-06	0.278857	0.00761408
263	0.0129938	0.00218495	0.0329816	0.00301283	0.00824322	0.0144778	0.000229769	0.010291	0.000281203	0.00394742	0.000104871	0.00673431	0.000167858	0.00268032	0.00214748	0.11999	0.0909103	5.81104e-06	0.279024	0.0076766
264	0.0130519	0.00220141	0.032983	0.00301365	0.00824601	0.0145558	0.000230293	0.0103115	0.000281882	0.00396539	0.000104906	0.0067372	0.0001682	0.00268502	0.0021495	0.120288	0.0910672	5.81254e-06	0.280544	0.00768222
265	0.0131086	0.00221189	0.0331227	0.00302356	0.00826395	0.0146479	0.000230579	0.0103229	0.000282994	0.00396887	0.000105107	0.00675021	0.000168274	0.00268821	0.00215297	0.120455	0.091362	5.84994e-06	0.281316	0.00767799
266	0.0131181	0.00225038	0.0331256	0.00305221	0.00826822	0.0146734	0.000230859	0.0103385	0.000283789	0.00397009	0.000105227	0.00678158	0.000169208	0.00270067	0.00215548	0.120765	0.0913805	5.83919e-06	0.282277	0.00769632
267	0.0131238	0.00225862	0.0331685	0.0030558	0.00827495	0.0147183	0.000231521	0.010401	0.000284112	0.00399902	0.000105451	0.00679234	0.000170147	0.00272605	0.00215585	0.121073	0.0915521	5.83761e-06	0.283208	0.00769254
268	0.0131326	0.00226332	0.0331883	0.0030624	0.00828184	0.0147309	0.000232124	0.0104832	0.000284905	0.00400118	0.000105717	0.00682442	0.000171169	0.00273138	0.00215826	0.121176	0.0915899	5.85797e-06	0.284048	0.00770871
269	0.0131445	0.00226726	0.0332164	0.00306436	0.00828398	0.0147461	0.000232358	0.0105536	0.000285286	0.00400373	0.000105787	0.0068271	0.000171207	0.00274091	0.00215913	0.122095	0.0916369	5.79777e-06	0.284683	0.00775515
270	0.01315	0.00227649	0.0332164	0.00307982	0.0082875	0.0147601	0.000232623	0.0105949	0.00028538	0.00401874	0.000105808	0.00683218	0.000171284	0.00276138	0.00216014	0.1224	0.0917006	5.78112e-06	0.285714	0.00775829
271	0.0131619	0.00228324	0.0332577	0.00308062	0.00830045	0.0149001	0.000233081	0.0106944	0.000285664	0.00402637	0.000106669	0.006872	0.000171483	0.00276412	0.00216712	0.122487	0.0918128	5.8446e-06	0.286952	0.00777001
272	0.0131693	0.00231255	0.0332734	0.00309006	0.00830407	0.0149669	0.000234206	0.0107366	0.000286884	0.00402928	0.000106945	0.00687892	0.000172187	0.00276676	0.00217195	0.122885	0.091925	5.83093e-06	0.287506	0.00778405
273	0.0132408	0.00232651	0.0332762	0.00309331	0.00830955	0.0149674	0.000235412	0.0110242	0.000287868	0.00405441	0.000107073	0.00689347	0.000172389	0.00279087	0.00217949	0.122998	0.0919278	5.90385e-06	0.291347	0.00782774
274	0.0132508	0.00232993	0.0333668	0.00309486	0.00831957	0.0150044	0.000235691	0.0110864	0.000288228	0.00405642	0.000107812	0.00691089	0.000172837	0.00279692	0.00218698	0.123144	0.0920019	5.9343e-06	0.290715	0.00783998
275	0.01326	0.00233102	0.0333815	0.00310243	0.00832158	0.015024	0.000236422	0.0110871	0.000289065	0.00405695	0.000108021	0.00691545	0.00017507	0.00281501	0.00218905	0.123453	0.0920119	5.91567e-06	0.290839	0.0078445
276	0.0133612	0.00235147	0.0334233	0.00312804	0.00834006	0.0150704	0.000237274	0.0111342	0.000289194	0.0040612	0.000108138	0.00691608	0.000175242	0.00281584	0.00219465	0.123468	0.0920285	5.97645e-06	0.293276	0.00787165
277	0.0133649	0.00238155	0.0334265	0.00313675	0.00835014	0.0152153	0.000237354	0.0111402	0.000289751	0.0040992	0.000108805	0.00695191	0.000175872	0.00281615	0.00219821	0.123972	0.0920365	5.98222e-06	0.295191	0.00790914
278	0.0133713	0.00238595	0.033465	0.00316845	0.00835804	0.0152238	0.00023771	0.0111607	0.000290003	0.00411076	0.000109017	0.00697345	0.000176748	0.0028187	0.00219867	0.124091	0.092058	5.99335e-06	0.29621	0.00792618
279	0.0133716	0.00239263	0.0334803	0.00319837	0.00836489	0.0152762	0.000238065	0.011185	0.000290325	0.00411194	0.000109411	0.00698081	0.000176913	0.00282329	0.00219951	0.124201	0.0921422	6.00296e-06	0.296882	0.00792653
280	0.0134273	0.00239525	0.0335105	0.00320981	0.00836509	0.0152973	0.000238427	0.0112024	0.000290582	0.00411797	0.000109598	0.00701055	0.00017714	0.00282589	0.00219999	0.125036	0.0921741	5.95214e-06	0.297774	0.00797737
281	0.0135219	0.00240165	0.0337563	0.00323936	0.00837217	0.0153701	0.000238783	0.0112438	0.00029132	0.00413036	0.000109721	0.00701991	0.000177212	0.00282616	0.00220258	0.125058	0.092248	6.06271e-06	0.300859	0.00802161
282	0.0135944	0.00241832	0.0339309	0.00324192	0.00837387	0.0154036	0.000238894	0.0113907	0.000292051	0.00413888	0.000109928	0.00702457	0.000178451	0.00282629	0.00220336	0.125091	0.0924233	6.14697e-06	0.301981	0.00805574
283	0.0136982	0.00243173	0.0340752	0.00325109	0.00837693	0.0154159	0.000239653	0.0114365	0.000293673	0.00414099	0.000110177	0.00703981	0.000178747	0.00282744	0.00221005	0.125149	0.0924788	6.21393e-06	0.303383	0.0080891
284	0.0138	0.00245177	0.0341764	0.00329116	0.00839641	0.0155063	0.000239926	0.0114382	0.000293704	0.00416366	0.000110355	0.00710281	0.000179014	0.0028575	0.00221008	0.125255	0.0924893	6.30055e-06	0.307461	0.00811675
285	0.0138374	0.00246733	0.0341936	0.00329322	0.0083968	0.0155568	0.000239971	0.0115221	0.000293746	0.00417337	0.000110403	0.00712052	0.000179424	0.00288194	0.00221358	0.12526	0.0925235	6.34915e-06	0.309096	0.00811852
286	0.0138454	0.00247987	0.0342153	0.00329768	0.00840211	0.0156362	0.000240036	0.0115371	0.000294994	0.00419294	0.000110867	0.00713602	0.00018115	0.00289419	0.00221395	0.125541	0.0926333	6.34874e-06	0.309699	0.00812116
287	0.0138623	0.00248166	0.0342297	0.00330261	0.00842221	0.0156402	0.000240511	0.0115737	0.000295011	0.00421869	0.000111087	0.00714233	0.00018149	0.0028969	0.00221805	0.125698	0.0927693	6.34318e-06	0.309793	0.00812131
288	0.0138854	0.0024957	0.0342319	0.00330403	0.00842884	0.0156878	0.000240917	0.0115771	0.000297438	0.00421871	0.0001114	0.00715785	0.000181834	0.00289921	0.00221914	0.125873	0.0928653	6.33967e-06	0.310469	0.00812286
289	0.0139284	0.00252858	0.0342623	0.00333905	0.00844072	0.015769	0.000241016	0.0116098	0.00029805	0.00421993	0.000111972	0.00716018	0.000182383	0.00290004	0.00221941	0.125894	0.0929344	6.38652e-06	0.311551	0.00813752
290	0.013937	0.00254346	0.0344804	0.00335384	0.00844898	0.0157691	0.000241849	0.0116556	0.000298265	0.00422424	0.000112418	0.00716468	0.000183082	0.0029039	0.00222407	0.126264	0.0930594	6.40363e-06	0.310598	0.00817014
291	0.0139416	0.00255401	0.0345545	0.00336879	0.00845132	0.0157711	0.000241884	0.0116863	0.000300039	0.00423938	0.000112481	0.00718	0.000184331	0.00290891	0.0022291	0.126316	0.0931682	6.41893e-06	0.31106	0.00817178
292	0.0139428	0.00258686	0.0346164	0.00339383	0.00845319	0.0157976	0.000242078	0.0116953	0.0003003	0.00424483	0.000112713	0.00723984	0.000184892	0.00290995	0.00223051	0.12643	0.0933008	6.4299e-06	0.310833	0.00818078
293	0.0139657	0.0025982	0.0346599	0.00340989	0.00847176	0.015815	0.000242223	0.0117011	0.000300909	0.00426244	0.000113199	0.00724357	0.000185465	0.00291825	0.00223166	0.12676	0.0933823	6.41578e-06	0.310892	0.00819472
294	0.0139945	0.00262297	0.0346897	0.00345121	0.00847295	0.0158616	0.000242328	0.0117531	0.000301137	0.00428637	0.000113339	0.00728148	0.000186302	0.00292455	0.00223567	0.127185	0.0936403	6.39553e-06	0.31149	0.0082011
295	0.0140001	0.00265033	0.0346915	0.00347944	0.0084781	0.0159575	0.000242576	0.0118199	0.000304232	0.0042873	0.000113622	0.00732921	0.00018711	0.00293958	0.00224229	0.127511	0.0937138	6.40774e-06	0.313766	0.00821425
296	0.0140164	0.00265985	0.0347662	0.00348631	0.00848864	0.0161594	0.00024275	0.0119124	0.00030489	0.00429706	0.000114034	0.00733466	0.000187187	0.00294101	0.00224517	0.127575	0.0938059	6.50373e-06	0.31682	0.00823152
297	0.0140421	0.0026801	0.0348054	0.00348804	0.00848944	0.0161662	0.000243253	0.0119247	0.000306659	0.00430388	0.000114058	0.00734048	0.000187356	0.00295662	0.00224966	0.127682	0.0938509	6.5099e-06	0.317504	0.0082314
298	0.0140437	0.00271083	0.0348364	0.00356672	0.00850116	0.0161713	0.0002434	0.0119399	0.000307534	0.00431442	0.000115472	0.00734306	0.000187942	0.00298035	0.0022511	0.128066	0.0939925	6.47391e-06	0.31593	0.00823124
299	0.0140597	0.00271797	0.035156	0.00358699	0.00850146	0.0162043	0.00024383	0.0120202	0.000308456	0.00431498	0.000115751	0.00735279	0.00018838	0.00300068	0.00225243	0.128123	0.0940262	6.58152e-06	0.317241	0.0082696
300	0.0140667	0.00272165	0.0352529	0.00363861	0.00851343	0.0162158	0.000244464	0.0120973	0.000308635	0.00432917	0.000115807	0.00735458	0.000188435	0.00300222	0.00225499	0.128224	0.0941559	6.61277e-06	0.318594	0.00828475
301	0.0140857	0.0027405	0.0355659	0.00364628	0.00853176	0.0162526	0.0002448	0.0122748	0.000308687	0.00433522	0.000116112	0.00736749	0.000188478	0.00300788	0.00225521	0.128329	0.0942185	6.73941e-06	0.319884	0.00834934
302	0.0141003	0.00276151	0.0356037	0.00365753	0.00853604	0.0162708	0.000244856	0.0123135	0.000310093	0.00434058	0.000116363	0.00738257	0.00018968	0.00302585	0.00225747	0.128684	0.0943006	6.72169e-06	0.319952	0.00835882
303	0.0141155	0.00276832	0.0356386	0.00367589	0.00853628	0.016296	0.000244962	0.0123236	0.000310763	0.00434599	0.000116589	0.00743225	0.000189748	0.003029	0.00225858	0.128718	0.0944195	6.73896e-06	0.320302	0.00835791
304	0.0141319	0.00277098	0.0356732	0.00370164	0.00854563	0.0163191	0.000247314	0.0123807	0.000310786	0.0043564	0.000116727	0.00743537	0.000190689	0.00304177	0.00225965	0.129214	0.0944241	6.7188e-06	0.321908	0.00838909
305	0.0141331	0.00278477	0.0357222	0.00374121	0.00855008	0.0163817	0.000248682	0.0123872	0.000310823	0.00436059	0.000117009	0.00744976	0.000190731	0.00304337	0.00226062	0.129275	0.0944587	6.7489e-06	0.323076	0.00840014
306	0.0141733	0.00280475	0.0357335	0.00376772	0.00857103	0.0163956	0.000250125	0.0127615	0.000311174	0.00436547	0.000117581	0.00746035	0.000191892	0.00305381	0.00227087	0.129365	0.0945269	6.84225e-06	0.324644	0.00845066
307	0.0142297	0.00282308	0.0358084	0.00381588	0.00857194	0.01648	0.000250381	0.0127975	0.000311767	0.00437465	0.000117901	0.00747496	0.000192599	0.00306266	0.00227437	0.130176	0.0946726	6.80719e-06	0.325846	0.0084881
308	0.0142926	0.00283182	0.0358646	0.00383088	0.00860534	0.0165128	0.000252631	0.0128041	0.000311896	0.00440387	0.000118018	0.00749927	0.000192889	0.00306701	0.00227487	0.130387	0.0947089	6.83696e-06	0.328452	0.00851802
309	0.0142992	0.0028416	0.0358902	0.00383561	0.00861447	0.0165502	0.000252828	0.0128085	0.000313359	0.00442888	0.000118199	0.00750395	0.000194227	0.00307035	0.00227606	0.130655	0.0947326	6.82873e-06	0.329584	0.00853477
310	0.0143426	0.00284244	0.0360364	0.00383709	0.00862826	0.0165794	0.000254311	0.0128102	0.00031349	0.00443303	0.000118321	0.00751127	0.000197561	0.00307531	0.00228424	0.131395	0.0947839	6.79518e-06	0.329519	0.0085766
311	0.0144125	0.0028593	0.0360534	0.00384568	0.00862911	0.0165879	0.00025441	0.0128294	0.000314331	0.00443809	0.000118425	0.00751653	0.000198123	0.00308052	0.00228474	0.131438	0.0947972	6.82096e-06	0.33047	0.00859194
312	0.0144532	0.00290318	0.0360631	0.00384855	0.00865467	0.0166004	0.000254639	0.0128617	0.000314444	0.00445825	0.000118592	0.00754715	0.00019835	0.00308122	0.00228541	0.131918	0.0948203	6.79511e-06	0.330876	0.0086349
313	0.0144595	0.00295183	0.0361097	0.00390099	0.00867557	0.0166098	0.000257351	0.012988	0.000314575	0.0044731	0.000118788	0.00755816	0.000199981	0.00308769	0.00228753	0.132112	0.0949565	6.81264e-06	0.3313	0.00866018
314	0.0144692	0.00296238	0.0361712	0.00390386	0.00868609	0.0166132	0.000257743	0.0130785	0.000315002	0.00447425	0.000118859	0.00759614	0.000200184	0.0030877	0.00229764	0.132276	0.0949742	6.8374e-06	0.331603	0.00868665
315	0.0144746	0.00299281	0.036224	0.00391631	0.00869446	0.0166258	0.000258054	0.0130788	0.000315568	0.00449694	0.000118956	0.00762653	0.000206231	0.00309386	0.00230084	0.133043	0.0949849	6.76599e-06	0.330833	0.00873103
316	0.0144763	0.00299363	0.0363403	0.00393132	0.00872331	0.0167227	0.000258132	0.0132262	0.000315973	0.00455171	0.000119271	0.00763097	0.000206722	0.00311086	0.00231317	0.133081	0.0950202	6.86651e-06	0.333942	0.00875532
317	0.0145057	0.00299431	0.036395	0.00396274	0.00872487	0.0168046	0.00025882	0.0132846	0.000316743	0.00455604	0.000119515	0.00764548	0.000206967	0.00311347	0.00231844	0.133258	0.0950344	6.90977e-06	0.336059	0.00877929
318	0.0145153	0.00299525	0.0364851	0.00397237	0.0087562	0.0168352	0.000259546	0.0133659	0.000317249	0.00456368	0.000119943	0.00764924	0.000207716	0.00312139	0.00232239	0.133291	0.0950393	6.9679e-06	0.337024	0.0088011
319	0.0145474	0.00300828	0.0368658	0.00403108	0.00876226	0.0168388	0.000260074	0.0133896	0.000318317	0.00456424	0.000119971	0.00766569	0.000207801	0.00313836	0.00232301	0.133951	0.0951872	6.99193e-06	0.337773	0.00885656
320	0.0145847	0.00301906	0.0369394	0.00408819	0.00876532	0.0168716	0.000260215	0.0134103	0.00031859	0.00456689	0.000120066	0.00769827	0.000208632	0.00314053	0.00232438	0.133965	0.0953649	7.02973e-06	0.338342	0.00885759
321	0.0146025	0.00302857	0.0369773	0.00409174	0.00877546	0.0169262	0.000260427	0.0134212	0.000319424	0.00460655	0.000120327	0.00771947	0.000210674	0.00315704	0.00232689	0.134319	0.0953771	7.02717e-06	0.339892	0.00887679
322	0.0148131	0.00306314	0.0371438	0.00409515	0.00881411	0.0169435	0.000260639	0.0134256	0.00031953	0.00461341	0.000120486	0.00774797	0.000210723	0.00315762	0.00233175	0.13459	0.0954525	7.1069e-06	0.341704	0.00893633
323	0.0148652	0.0031421	0.0371537	0.00409539	0.00881419	0.0169991	0.000261047	0.013465	0.000319923	0.00462352	0.000120765	0.00775776	0.000210912	0.00316365	0.00233573	0.135025	0.0955574	7.08425e-06	0.340643	0.00896106
324	0.0148682	0.00316451	0.0372004	0.00417402	0.00881668	0.017162	0.000261305	0.0134718	0.000320107	0.00463349	0.000121321	0.00776583	0.000211107	0.00318893	0.00233946	0.135065	0.0955757	7.15537e-06	0.342978	0.00895919
325	0.0148886	0.00319276	0.0372134	0.00417974	0.00883499	0.0171989	0.000263558	0.0135189	0.00032075	0.00464622	0.000122102	0.00782706	0.000211912	0.00319087	0.00234	0.135197	0.0955807	7.18307e-06	0.343479	0.00898935
326	0.014903	0.00323326	0.0373089	0.00423258	0.0088558	0.0172454	0.000263732	0.0135583	0.000320823	0.00464686	0.000122187	0.00783713	0.000212604	0.00320708	0.00234218	0.135582	0.0956054	7.19263e-06	0.344803	0.00902056
327	0.0150215	0.00325708	0.0373237	0.00423419	0.00885802	0.0172656	0.000263831	0.0136142	0.000321781	0.00464844	0.000122283	0.00787754	0.000212952	0.00322675	0.00234224	0.135658	0.0956328	7.24468e-06	0.346658	0.00904158
328	0.0150645	0.00327698	0.0373751	0.00425064	0.00885873	0.0172724	0.000264263	0.01363	0.000323025	0.00464883	0.0001235	0.00793047	0.000215103	0.00324492	0.00234963	0.135867	0.095651	7.25335e-06	0.345011	0.00905508
329	0.0151274	0.00328325	0.0374316	0.00432605	0.00886639	0.0172959	0.000264824	0.0136786	0.00032394	0.00464936	0.000123848	0.00794218	0.00021572	0.00328672	0.00234995	0.136162	0.0957031	7.26776e-06	0.34568	0.00906154
330	0.0151891	0.00332877	0.0374477	0.00433385	0.00888389	0.0173246	0.000265386	0.0138006	0.000325008	0.00465326	0.000123973	0.00794846	0.000216504	0.00329882	0.00234999	0.136615	0.0957772	7.26383e-06	0.347218	0.00909927
331	0.0151909	0.00334602	0.0374911	0.00434071	0.00890496	0.0173458	0.000265911	0.0138081	0.000326416	0.00465577	0.000124318	0.00795328	0.000217882	0.00331746	0.00235055	0.137261	0.095876	7.19049e-06	0.346659	0.00910996
332	0.0151951	0.00334782	0.0375497	0.00439424	0.00891227	0.017357	0.000266815	0.0138277	0.000327017	0.00466326	0.000125459	0.00795491	0.000218326	0.00332203	0.00235217	0.137294	0.0958892	7.21521e-06	0.345844	0.00912202
333	0.0152262	0.00335207	0.0375889	0.00440546	0.00893982	0.0174855	0.000266873	0.0140322	0.000328053	0.00468636	0.000125502	0.00800627	0.000220126	0.00332585	0.00235313	0.1373	0.0959297	7.33916e-06	0.350073	0.00916586
334	0.0152507	0.00339421	0.037616	0.00442962	0.0089495	0.0174861	0.000267399	0.0140811	0.000328833	0.00468862	0.000125967	0.00801195	0.000220775	0.003332	0.00236386	0.137454	0.0959548	7.34507e-06	0.349916	0.00918064
335	0.0152925	0.00339649	0.0376807	0.00444418	0.00899737	0.0175107	0.000268781	0.0140827	0.000329262	0.00469649	0.000126286	0.00803669	0.000220999	0.00333931	0.00236536	0.137791	0.0959563	7.35001e-06	0.351414	0.00921095
336	0.0153375	0.00340963	0.0377051	0.00447181	0.00901942	0.0175526	0.000268934	0.0140928	0.0003294	0.0046966	0.000127544	0.00804097	0.000222007	0.00334638	0.00236964	0.137984	0.0960829	7.35426e-06	0.349719	0.00921048
337	0.0153464	0.00344628	0.0378392	0.00447573	0.00902015	0.0175531	0.000268991	0.0140993	0.000330761	0.00469748	0.00012765	0.00805076	0.000222039	0.00334681	0.00236971	0.138111	0.0960992	7.37787e-06	0.350391	0.00923797
338	0.0153727	0.00344856	0.037867	0.00450584	0.00902991	0.0175618	0.000270066	0.0141846	0.000332145	0.00471202	0.000127652	0.00809448	0.000222288	0.00335214	0.00237135	0.13813	0.0961329	7.42324e-06	0.352566	0.00925961
339	0.0154283	0.00345502	0.0379142	0.00454474	0.00903525	0.0175639	0.000270215	0.0141934	0.000333887	0.00472261	0.000128034	0.00814712	0.00022375	0.00335422	0.00237361	0.138882	0.0961585	7.35533e-06	0.353433	0.00930814
340	0.015488	0.00345659	0.0379446	0.00458484	0.00905494	0.0176413	0.000272151	0.0142841	0.000336334	0.00476033	0.000128046	0.00820081	0.000226595	0.0033663	0.00237651	0.139061	0.0962416	7.4141e-06	0.357526	0.00933591
341	0.0155089	0.00345954	0.0379999	0.00458609	0.00905951	0.0176939	0.000272523	0.0143283	0.000338289	0.00476714	0.000128429	0.0082389	0.000227518	0.00337971	0.00238041	0.139082	0.0964448	7.45158e-06	0.357617	0.00931936
342	0.0155164	0.00348989	0.0380029	0.00459534	0.00907355	0.0177246	0.000273281	0.0143314	0.000339034	0.00477481	0.000129082	0.00825037	0.000227723	0.00338182	0.00238119	0.13921	0.0965528	7.44485e-06	0.357383	0.00931847
343	0.0155354	0.003496	0.0381851	0.0046261	0.00907725	0.0177732	0.000274163	0.0144002	0.00033936	0.00478515	0.000129299	0.00830595	0.000228018	0.00339408	0.002384	0.140433	0.0966575	7.35609e-06	0.357838	0.00938384
344	0.0155481	0.00350511	0.0381958	0.00462637	0.00909128	0.0178807	0.000275364	0.014433	0.000339862	0.00478907	0.000129498	0.00833377	0.000228617	0.00340325	0.00238689	0.140607	0.0966613	7.3876e-06	0.359827	0.00939606
345	0.0155962	0.00353675	0.0382463	0.00463887	0.00911035	0.0178815	0.000276564	0.0144895	0.000340272	0.00481441	0.000129915	0.00840112	0.000229862	0.00341496	0.00238927	0.140937	0.0967775	7.38893e-06	0.360384	0.00942246
346	0.0156021	0.00356349	0.0382579	0.00464084	0.00913756	0.0178828	0.000276873	0.014588	0.000340843	0.00483466	0.000130142	0.0084032	0.000230448	0.00341536	0.00238946	0.141008	0.096848	7.40993e-06	0.361211	0.00944142
347	0.0156338	0.00364521	0.0382588	0.00464388	0.00913929	0.0178905	0.000277848	0.0147275	0.000341287	0.004836	0.000130254	0.0084096	0.000230594	0.0034275	0.0023914	0.141661	0.0969862	7.34947e-06	0.361147	0.00947452
348	0.0157609	0.00365514	0.0384592	0.00469037	0.00914779	0.0179386	0.00027828	0.014745	0.000344641	0.00484113	0.000130343	0.00841029	0.000230754	0.00343098	0.0023928	0.142129	0.0971284	7.38518e-06	0.36416	0.00951882
349	0.0157798	0.00368071	0.0384808	0.00476604	0.00920046	0.0179389	0.000278936	0.0149286	0.000346993	0.00484511	0.000130808	0.00842466	0.000232711	0.00344132	0.00239378	0.142404	0.0972804	7.40432e-06	0.365087	0.00954866
350	0.0158029	0.00372471	0.0388632	0.00480137	0.0092134	0.0179692	0.000281694	0.0149591	0.000347034	0.00485936	0.000131211	0.00844112	0.000234164	0.003449	0.00239469	0.142547	0.0973516	7.51363e-06	0.365986	0.00960525
351	0.0158075	0.00373519	0.0389117	0.00481566	0.00927144	0.0179736	0.000282133	0.015019	0.000347546	0.00486638	0.00013123	0.00844387	0.000234415	0.00346234	0.00239635	0.142653	0.0975433	7.52788e-06	0.366147	0.0095966
352	0.0159374	0.00373698	0.0389873	0.00482653	0.00928969	0.0179816	0.000282646	0.0150866	0.000349987	0.00486665	0.000131912	0.0084717	0.000235235	0.00346724	0.00239889	0.142861	0.0975746	7.57812e-06	0.367642	0.00963764
353	0.0159455	0.00374008	0.0389944	0.00483491	0.00929044	0.0179928	0.000283523	0.0151526	0.000350412	0.00489425	0.000134254	0.00854752	0.000239387	0.00347615	0.00240324	0.142966	0.0979454	7.57188e-06	0.362353	0.00960755
354	0.0159654	0.00374333	0.0390337	0.00483536	0.00929414	0.0180238	0.000284586	0.0152306	0.000351575	0.00490501	0.000134339	0.00856933	0.000239985	0.00353104	0.00241176	0.143052	0.0980308	7.60011e-06	0.362055	0.00957916
355	0.0160217	0.00375407	0.0390753	0.0048514	0.00929751	0.0180273	0.000285435	0.0152641	0.000351579	0.00490731	0.000134348	0.00860121	0.000241107	0.00356032	0.00241295	0.143204	0.0980318	7.6193e-06	0.362336	0.00958827
356	0.0160687	0.00379506	0.0391289	0.00486102	0.00931444	0.0180342	0.000286528	0.0155041	0.000351841	0.00490979	0.000134361	0.00860218	0.000243059	0.00356284	0.00242187	0.143617	0.0981086	7.63991e-06	0.362896	0.00964066
357	0.0160866	0.00386129	0.0392454	0.00489285	0.00933173	0.0182493	0.000288365	0.0155425	0.000351921	0.00492038	0.000135016	0.00867828	0.00024358	0.00356657	0.00242731	0.143891	0.0981355	7.73686e-06	0.366393	0.00968669
358	0.0162991	0.00389223	0.0392746	0.00491584	0.00936347	0.0182627	0.00028883	0.0155927	0.000351956	0.00492102	0.000135507	0.00868926	0.000245986	0.00357507	0.00242962	0.144313	0.0984585	7.74413e-06	0.366176	0.00970034
359	0.0163266	0.00391002	0.0393083	0.0049396	0.00936366	0.0183734	0.000289003	0.0157734	0.000351964	0.00493285	0.000135662	0.00869882	0.000246485	0.00357824	0.00243611	0.145257	0.0989775	7.66309e-06	0.36527	0.00969558
360	0.0164504	0.00393442	0.0393456	0.0049512	0.00946694	0.0183781	0.000289955	0.015795	0.000355162	0.00493995	0.000138392	0.00877563	0.000248726	0.00359275	0.00244303	0.145274	0.0992688	7.72541e-06	0.363169	0.00969128
361	0.0164628	0.00395823	0.0394157	0.00495265	0.00951785	0.0183949	0.000290506	0.0158048	0.000358193	0.00494829	0.000138484	0.00877669	0.000249156	0.00361373	0.00244378	0.145721	0.0993319	7.69354e-06	0.364468	0.00970456
362	0.0165157	0.00398809	0.039455	0.00496725	0.00963931	0.0184381	0.000290586	0.0158808	0.000358789	0.00495908	0.000139976	0.00877891	0.000252374	0.00363055	0.00244661	0.14593	0.0993919	7.74198e-06	0.364218	0.00973229
363	0.0166275	0.00400651	0.0394699	0.004988	0.00964861	0.0186323	0.000294345	0.0160189	0.000359848	0.00497465	0.000140129	0.00880763	0.000255331	0.0036333	0.00244717	0.146332	0.0994254	7.82139e-06	0.369644	0.00978761
364	0.0167131	0.00401642	0.0395043	0.00499871	0.00965643	0.0186652	0.000295839	0.0160877	0.000360272	0.00501731	0.000140471	0.0088274	0.000255767	0.00363395	0.00247151	0.146983	0.0994497	7.78572e-06	0.370892	0.00982622
365	0.0167567	0.00402574	0.0396025	0.00505643	0.00968176	0.0186788	0.000296074	0.0160973	0.000361208	0.00504255	0.000141854	0.00886046	0.00025929	0.00364502	0.00247236	0.147578	0.0994697	7.75285e-06	0.370282	0.00986988
366	0.016761	0.00403283	0.0396094	0.00506645	0.00971458	0.0187354	0.000298434	0.0165075	0.000361466	0.00509778	0.000142564	0.00889102	0.000260923	0.00366821	0.00247579	0.147989	0.0995244	7.81544e-06	0.371588	0.00993417
367	0.0167868	0.00403858	0.0398347	0.00508664	0.00973094	0.0187745	0.000298738	0.0167137	0.000364212	0.00512223	0.000144553	0.00898841	0.00026096	0.00367372	0.00247922	0.148404	0.0995758	7.89708e-06	0.371352	0.0100125
368	0.0167876	0.00407437	0.0399662	0.00509378	0.00975958	0.0188339	0.000299035	0.0167409	0.00036462	0.00512661	0.000145433	0.00900143	0.000266943	0.00368123	0.00248238	0.148651	0.0998286	7.91178e-06	0.369002	0.0100095
369	0.0168764	0.00409193	0.0399765	0.00510485	0.00977343	0.0188661	0.00030107	0.016756	0.000365103	0.00512889	0.000147598	0.0090749	0.000267877	0.00368486	0.0024901	0.149142	0.0998861	7.88478e-06	0.367124	0.0100395
370	0.0169875	0.00413134	0.0399956	0.00513778	0.00979929	0.01899	0.000301135	0.016797	0.000368544	0.00513864	0.000148541	0.00908193	0.000269052	0.00368583	0.00249167	0.149489	0.099905	7.92679e-06	0.370281	0.0100833
371	0.017043	0.00415605	0.0400882	0.00514721	0.00980419	0.0190083	0.000301958	0.0168896	0.000377544	0.00517694	0.000148783	0.00910293	0.000270103	0.00370087	0.00250239	0.149596	0.100527	7.9475e-06	0.371678	0.0100298
372	0.0170798	0.00416484	0.0405085	0.00515947	0.00985624	0.0190087	0.000303877	0.0170312	0.00037768	0.00518735	0.00015314	0.00922347	0.00027222	0.00371539	0.00250489	0.150036	0.100551	8.063e-06	0.366374	0.0101256
373	0.0171804	0.00416934	0.0405168	0.00518663	0.00990427	0.0191151	0.000304744	0.0171166	0.00037825	0.00520628	0.000154953	0.00927073	0.000279575	0.00376811	0.00250507	0.153461	0.100651	7.60127e-06	0.363331	0.0102253
374	0.0171968	0.0041865	0.0406832	0.00519639	0.00994903	0.0191174	0.00030705	0.017161	0.00038123	0.00522811	0.000155811	0.00928478	0.000283106	0.00377952	0.00250686	0.153733	0.100796	7.62127e-06	0.363545	0.0102458
375	0.0172495	0.00419764	0.0408141	0.00527214	0.00995153	0.0191779	0.000308481	0.0173174	0.000384218	0.00525862	0.000156106	0.00946243	0.000286851	0.00382006	0.00251383	0.154258	0.100865	7.67321e-06	0.366658	0.0102973
376	0.0173139	0.00421592	0.0408428	0.0053149	0.0100047	0.0192204	0.000309103	0.0173676	0.000384911	0.00526996	0.000156355	0.00954167	0.000288126	0.00382965	0.00252946	0.154994	0.100899	7.62851e-06	0.368542	0.0103383
377	0.0173793	0.00429381	0.040856	0.00531655	0.0100079	0.0192388	0.000309293	0.0173724	0.000385534	0.00528512	0.000156472	0.00966042	0.000288989	0.0038299	0.00253564	0.157921	0.101068	7.20597e-06	0.366334	0.0104344
378	0.0174142	0.00432047	0.0409196	0.00532859	0.010037	0.0193495	0.000310152	0.0174154	0.00038739	0.00530228	0.000156483	0.00985844	0.000301805	0.00384478	0.00253644	0.158202	0.101089	7.2596e-06	0.367853	0.0104816
379	0.0175777	0.00441272	0.0409876	0.00533838	0.0100913	0.019402	0.000311905	0.0174488	0.000389618	0.00531961	0.000157881	0.00997088	0.000308376	0.0038654	0.00254183	0.158343	0.101285	7.33791e-06	0.367755	0.0105124
380	0.0176464	0.0044331	0.0410655	0.00537856	0.010103	0.0194252	0.000312731	0.0175936	0.000392073	0.00537333	0.000158891	0.00997582	0.00030938	0.00390185	0.00254245	0.158366	0.101346	7.41434e-06	0.368721	0.0105341
381	0.0176472	0.00444655	0.0410987	0.00538894	0.0101108	0.019502	0.000314405	0.0178293	0.000393067	0.00540223	0.000158952	0.00999135	0.000316395	0.00390942	0.00254257	0.159597	0.101349	7.31484e-06	0.371774	0.0106098
382	0.0176839	0.00451962	0.0411073	0.00542103	0.0101997	0.0195235	0.000314491	0.0178682	0.000393695	0.00544397	0.000161571	0.0100071	0.000316437	0.00394587	0.00255149	0.160048	0.101358	7.29284e-06	0.369624	0.0106313
383	0.0178838	0.0045679	0.0411992	0.00557234	0.0102186	0.0195343	0.000315098	0.0178744	0.000397296	0.00551187	0.000162423	0.0102184	0.00032193	0.00395731	0.00256032	0.161153	0.10138	7.23541e-06	0.374252	0.0107372
384	0.0180424	0.00458893	0.0413863	0.00561195	0.0102199	0.0195463	0.000316923	0.0179322	0.000397609	0.00551681	0.000163111	0.0103516	0.000322243	0.00397674	0.00256908	0.162285	0.101468	7.1833e-06	0.375834	0.010809
385	0.0181011	0.00459825	0.0414119	0.00581065	0.0102346	0.019642	0.000317516	0.0179333	0.000400238	0.00564122	0.000164707	0.0103532	0.000324265	0.00398775	0.00258096	0.163457	0.101665	7.07572e-06	0.379763	0.0108442
386	0.0181972	0.00462582	0.0414948	0.00595683	0.0103885	0.0196972	0.000322712	0.0183591	0.000402858	0.00564171	0.000165608	0.0104382	0.000330679	0.00400058	0.00258572	0.167768	0.101705	6.61723e-06	0.383836	0.011054
387	0.0182081	0.00464021	0.0415373	0.00598662	0.0103974	0.019728	0.000323308	0.0183763	0.000405265	0.00564672	0.000167528	0.0106816	0.000336962	0.00400839	0.00259716	0.168616	0.101879	6.55748e-06	0.385889	0.0110813
388	0.0183461	0.0046528	0.0415598	0.00601021	0.0105878	0.0197592	0.000326209	0.01843	0.000408024	0.00565143	0.000170887	0.0108281	0.000342729	0.00400863	0.00260031	0.171164	0.101922	6.28922e-06	0.383794	0.0111994
389	0.0183512	0.00465393	0.0416069	0.00602397	0.0105883	0.0198026	0.000326592	0.0185775	0.000408237	0.00568399	0.000171473	0.010884	0.000343336	0.00403023	0.00260769	0.172434	0.101933	6.17673e-06	0.384439	0.0112454
390	0.0183578	0.00468088	0.0417194	0.00614713	0.0106462	0.0198174	0.000337526	0.0187608	0.000413505	0.00568678	0.00017155	0.0109332	0.000344836	0.00406907	0.00260994	0.172602	0.102306	6.23921e-06	0.387444	0.0112382
391	0.0184065	0.00470075	0.0419145	0.00619589	0.0109996	0.0199083	0.000353347	0.0188093	0.000414426	0.00568731	0.000174658	0.0109372	0.000345119	0.00412288	0.00261012	0.176603	0.102342	5.82775e-06	0.382595	0.0113594
392	0.0185264	0.00477288	0.041951	0.00623315	0.011023	0.0199097	0.000353543	0.0189411	0.000418416	0.00583009	0.000174689	0.011063	0.000347169	0.00412668	0.00261755	0.177051	0.102414	5.84496e-06	0.386271	0.0114385
393	0.0188678	0.00479138	0.0419693	0.006234	0.0110237	0.0199653	0.000356026	0.0193956	0.000422617	0.00585054	0.000176286	0.0111363	0.000347346	0.00413565	0.00261784	0.178385	0.102527	5.83174e-06	0.390054	0.011567
394	0.0189222	0.00486267	0.0419879	0.00624411	0.011028	0.0200294	0.000359136	0.0195826	0.000425787	0.00586578	0.00017629	0.011282	0.000350319	0.0041409	0.00262424	0.179052	0.103075	5.8332e-06	0.39255	0.0115671
395	0.0189424	0.00489226	0.0420448	0.00629772	0.0110656	0.020091	0.000367929	0.01974	0.000425825	0.00592735	0.000179511	0.0113082	0.000350963	0.00417819	0.00263712	0.180272	0.103252	5.7467e-06	0.390562	0.0115904
396	0.0190211	0.00493304	0.0420636	0.00643949	0.0110786	0.0201145	0.000369528	0.0200538	0.000435931	0.00593378	0.000180607	0.0114772	0.000359921	0.00420226	0.00264136	0.182925	0.103545	5.52937e-06	0.39439	0.0116782
397	0.0190318	0.00505782	0.0420787	0.00656746	0.0111083	0.0202547	0.000372304	0.0201842	0.000437409	0.00609995	0.000180617	0.0114965	0.000362418	0.00423258	0.00264308	0.184961	0.103553	5.36367e-06	0.398274	0.0117685
398	0.0191869	0.00510496	0.0423903	0.00660485	0.0111189	0.0203412	0.00037318	0.0205097	0.000442188	0.00611252	0.000181353	0.0116792	0.000370576	0.00427014	0.00265807	0.185714	0.10375	5.44992e-06	0.404211	0.0118539
399	0.0193411	0.00513651	0.0424621	0.00662552	0.0111275	0.0204644	0.000374565	0.0206719	0.000444408	0.00626446	0.000181394	0.0116958	0.000373138	0.00428824	0.00268262	0.187869	0.104709	5.31149e-06	0.402129	0.0118233
400	0.0195237	0.00528353	0.0424991	0.00680163	0.0111734	0.0204807	0.000384828	0.0206899	0.000446249	0.00637216	0.000184528	0.0117271	0.000375154	0.00436026	0.00271714	0.18802	0.10491	5.35017e-06	0.40081	0.0118202
401	0.0197377	0.00562124	0.0425627	0.00685618	0.0112276	0.0205779	0.000386904	0.0208596	0.000446826	0.00638398	0.000189033	0.0118225	0.00037607	0.004409	0.00273861	0.190992	0.105081	5.12308e-06	0.392732	0.0119296
402	0.0201055	0.00562366	0.0426057	0.00685713	0.0112413	0.0205957	0.000388364	0.0212979	0.00045498	0.0064236	0.000193976	0.0120673	0.000384203	0.00440909	0.00276712	0.193381	0.105208	5.02212e-06	0.39465	0.0120774
403	0.0201229	0.00566028	0.0428196	0.00699244	0.011252	0.0207378	0.000394619	0.021448	0.000459294	0.00649493	0.000196447	0.0123997	0.00038561	0.00444324	0.0027711	0.195459	0.105347	4.93027e-06	0.399938	0.0121739
404	0.0203362	0.00569264	0.0430135	0.00701017	0.0113289	0.0207867	0.000395231	0.0217703	0.00047584	0.00653991	0.000197725	0.0126178	0.000390623	0.00445422	0.00277337	0.195752	0.105561	5.04796e-06	0.411078	0.0122762
405	0.0204674	0.00575957	0.0431865	0.00701839	0.0113333	0.0211339	0.000400661	0.0217946	0.000477129	0.00666413	0.000199445	0.0131209	0.000398203	0.0044745	0.00277679	0.198872	0.106321	4.8869e-06	0.409712	0.0123324
406	0.0204697	0.0058586	0.0433202	0.00717971	0.0113567	0.0212269	0.000412339	0.0218675	0.000483353	0.00667653	0.000201743	0.0134582	0.000398262	0.00449386	0.00283907	0.201034	0.106366	4.75185e-06	0.413702	0.012396
407	0.0214913	0.00591026	0.0433229	0.0074674	0.0113586	0.0212895	0.000419435	0.0218811	0.000487435	0.00672996	0.000203873	0.0134711	0.000400856	0.00452431	0.00283969	0.202241	0.106497	4.76995e-06	0.417485	0.0125405
408	0.0217131	0.00603709	0.0435243	0.00747401	0.0117494	0.0213579	0.000433268	0.0218942	0.000488192	0.00677109	0.0002076	0.0142353	0.000406901	0.0045288	0.00287748	0.202322	0.106656	4.92843e-06	0.421642	0.0126836
409	0.0217209	0.00612806	0.0439961	0.00750035	0.0117576	0.0214324	0.000450711	0.0219141	0.000489227	0.00679145	0.000217137	0.0144629	0.000407629	0.00456227	0.00288575	0.204661	0.10762	4.8194e-06	0.408	0.012669
410	0.0218639	0.00614029	0.0444198	0.00771523	0.0118881	0.0216026	0.00045134	0.0233532	0.000494968	0.00685347	0.000217679	0.0145376	0.00040853	0.004572	0.0029971	0.204911	0.107957	5.16728e-06	0.435754	0.0128446
411	0.0220181	0.00647786	0.0444887	0.00773258	0.0119297	0.0228495	0.000460673	0.023418	0.000504887	0.007001	0.000224677	0.0152173	0.000411419	0.00474282	0.0030352	0.20612	0.110223	5.3783e-06	0.428366	0.0126365
412	0.0221722	0.0068951	0.0448359	0.00777328	0.0120577	0.0230169	0.000465459	0.0238188	0.000505207	0.00715593	0.000227436	0.0157089	0.000431682	0.00475562	0.00304125	0.208144	0.110893	5.40241e-06	0.425257	0.0128157
413	0.0222769	0.00901212	0.0448531	0.00779344	0.0122904	0.0231144	0.000466939	0.0266798	0.000527308	0.0073261	0.000228228	0.0169043	0.000464393	0.00482861	0.00308392	0.210359	0.111258	5.93255e-06	0.478947	0.0135518
414	0.0229606	0.00902203	0.0450544	0.00782404	0.0123213	0.0231154	0.000497986	0.026907	0.000535038	0.00735616	0.000233018	0.0181772	0.000470652	0.00486803	0.00309228	0.210559	0.112033	6.23144e-06	0.483627	0.0137093
415	0.0230698	0.00913481	0.0459477	0.00795155	0.0125396	0.0231928	0.000536033	0.0291162	0.00054841	0.00756136	0.000237458	0.0185563	0.000484279	0.00488096	0.00310928	0.212074	0.112303	6.74535e-06	0.516115	0.0141756
416	0.0234686	0.00988174	0.0465585	0.00812988	0.0127615	0.0233549	0.00057661	0.029353	0.000568995	0.0078962	0.000238173	0.01873	0.000499273	0.00507769	0.00325949	0.212506	0.112547	7.04395e-06	0.537882	0.0142885
417	0.023767	0.0111245	0.0472354	0.00833351	0.0130963	0.0236283	0.000580749	0.0348929	0.000575497	0.00789992	0.000246742	0.0200522	0.000512449	0.00524051	0.00327547	0.213285	0.113478	8.85635e-06	0.581474	0.0152375
418	0.0243397	0.0112497	0.0519924	0.00995741	0.0132716	0.0236634	0.000680558	0.0367345	0.000608227	0.00795181	0.00027326	0.0203106	0.000519325	0.00530926	0.00328894	0.213722	0.11379	1.10117e-05	0.627513	0.0161919
419	0.0272041	0.0154096	0.0521649	0.0100178	0.0134068	0.0237818	0.000731154	0.0371645	0.000624899	0.00809057	0.000274935	0.0225541	0.000527879	0.00531049	0.00338524	0.213905	0.115035	1.34374e-05	0.679052	0.0173378
420	0.0274696	0.0166182	0.0526267	0.0102338	0.0135428	0.024115	0.000824534	0.0393328	0.000670006	0.00816243	0.00027538	0.0228642	0.000573789	0.00532203	0.00340632	0.214072	0.117045	1.51554e-05	0.725589	0.0176885
421	0.0286723	0.0871547	0.0537271	0.0112688	0.0140724	0.0246503	0.000929226	0.0417675	0.000759982	0.00829083	0.000295747	0.0255884	0.000579921	0.00541497	0.00347856	0.227163	0.117635	6.69634e-05	0.805831	0.0284662
422	0.0289193	0.123964	0.063061	0.0115693	0.0141848	0.0252424	0.000946008	0.0480723	0.000827221	0.00872036	0.00031707	0.0279128	0.000824223	0.00548797	0.00462403	0.228924	0.119486	0.000127434	0.673638	0.0339275
423	0.0292067	0.155364	0.0671113	0.0282378	0.0149759	0.0264551	0.00182441	0.0494576	0.0012492	0.0101626	0.000432123	0.0408354	0.000913568	0.00581717	0.00724997	0.243457	0.119816	0.000199301	0.832801	0.03819
Notes: The ranked LCR matrix was constructed by sorting the LCR in each column (each cancer) in the original LCR matrix from the lowest to the highest. The first row of the ranked LCR matrix is regarded as the optimal EHlat of all 17 cancers in 423 registries, followed by the second optimal EHlat, until to the worst EHlat. EHlat: the level of EH (row) in the ranked LCR matrix; LCR: the lifetime c…

## Sheet: Table S6
Table S6. The contribution of genetic and environmental factors to the risk of each organ-specific cancer using global-wide data.
EHlat	Cj of head & neck squamous cell carcinoma	Cj of esophageal squamous cell carcinoma	Cj of colorectal adenocarcinoma	Cj of hepatocellular carcinoma	Cj of pancreatic cancer (ductal + endocrine)	Cj of lung adenocarcinoma	Cj of osteosarcoma	Cj of melanoma	Cj of ovarian germ cell	Cj of testicular germ cell	Cj of medulloblastoma	Cj of thyroid follicular/papillary	Cj of thyroid medullary	Cj of chronic lymphocytic leukemia	Cj of acute myeloid leukemia	Cj of prostate	Cj of breast
1	0.946738	0.977891	0.81791	0.988977	0.956066	0.818251	0.995234	0.954549	0.993642	0.97502	0.7048	0.995065	0.98036	0.932624	0.911554	0.994031	0.968788
2	0.944349	0.972533	0.800874	0.971983	0.952915	0.809417	0.992682	0.952308	0.990685	0.969448	0.633393	0.992928	0.977051	0.928156	0.881698	0.993614	0.968407
3	0.935745	0.959294	0.775883	0.970331	0.952469	0.806125	0.992142	0.945425	0.98804	0.967871	0.596569	0.992081	0.972668	0.926022	0.859071	0.993533	0.967904
4	0.932577	0.810024	0.77158	0.968228	0.950733	0.801756	0.990613	0.942262	0.987292	0.96656	0.580865	0.991093	0.970657	0.924562	0.850303	0.993245	0.967604
5	0.929471	0.786848	0.769249	0.967005	0.950167	0.799535	0.989178	0.939202	0.986714	0.966161	0.565009	0.990981	0.969448	0.92324	0.847887	0.993165	0.967171
6	0.924078	0.748599	0.76456	0.965985	0.949422	0.798155	0.988395	0.937632	0.98642	0.965327	0.549491	0.990072	0.968795	0.922421	0.843409	0.993159	0.966884
7	0.922581	0.735647	0.751724	0.960807	0.94881	0.79746	0.987731	0.935565	0.986	0.964703	0.522562	0.989622	0.968202	0.921338	0.841589	0.993118	0.966754
8	0.921628	0.664065	0.748884	0.959905	0.947358	0.79532	0.987432	0.926679	0.985603	0.963906	0.506801	0.989123	0.967154	0.91966	0.839414	0.99309	0.966384
9	0.919052	0.643518	0.745463	0.958835	0.94624	0.793028	0.986541	0.924922	0.985259	0.963667	0.498548	0.988942	0.966329	0.917438	0.835207	0.993073	0.966119
10	0.917087	0.637821	0.741052	0.957449	0.94513	0.792498	0.985748	0.920763	0.984709	0.962686	0.49072	0.988562	0.96468	0.915631	0.833581	0.99303	0.965994
11	0.914946	0.636217	0.739979	0.957228	0.94491	0.792125	0.985393	0.919527	0.984525	0.961847	0.479055	0.987537	0.964058	0.915046	0.832438	0.993012	0.965641
12	0.914437	0.561809	0.739239	0.95697	0.943929	0.788768	0.985061	0.914595	0.984092	0.960998	0.473892	0.986736	0.9623	0.913751	0.830498	0.99295	0.965529
13	0.913238	0.544147	0.737902	0.956582	0.943343	0.78705	0.98491	0.911714	0.983892	0.960539	0.463234	0.98642	0.961058	0.913544	0.829663	0.992885	0.965416
14	0.911431	0.530443	0.736675	0.956322	0.942993	0.778046	0.984499	0.908256	0.983603	0.960252	0.456833	0.985753	0.960517	0.911119	0.827714	0.992852	0.965037
15	0.910133	0.513831	0.735108	0.955058	0.942353	0.776715	0.984262	0.905262	0.983391	0.959956	0.446953	0.98528	0.960294	0.910882	0.824676	0.992811	0.964933
16	0.909577	0.508954	0.733119	0.954877	0.942265	0.77623	0.984002	0.9037	0.983177	0.959383	0.437334	0.985003	0.958567	0.910374	0.823865	0.99274	0.964769
17	0.90871	0.497253	0.731958	0.954673	0.940866	0.775805	0.983778	0.902642	0.982893	0.959131	0.431523	0.984449	0.95803	0.910172	0.821626	0.992737	0.964701
18	0.906298	0.49471	0.731499	0.953424	0.940828	0.775143	0.98351	0.901955	0.982709	0.958877	0.424354	0.984167	0.956909	0.909379	0.819987	0.992667	0.964582
19	0.905554	0.48693	0.730747	0.952531	0.940565	0.774149	0.983311	0.900869	0.982531	0.958546	0.41848	0.983844	0.956629	0.9085	0.817394	0.992587	0.96454
20	0.904755	0.478856	0.729768	0.952374	0.94051	0.771104	0.983168	0.900292	0.982308	0.958192	0.412557	0.98349	0.955639	0.907746	0.815368	0.992514	0.964395
21	0.904066	0.475414	0.728972	0.951991	0.940088	0.770698	0.983031	0.898657	0.982048	0.957721	0.408304	0.983142	0.955267	0.90751	0.814645	0.992476	0.964301
22	0.903712	0.47065	0.728018	0.951216	0.93999	0.769492	0.982852	0.897796	0.981902	0.957242	0.402461	0.982702	0.954933	0.906719	0.814153	0.992416	0.964217
23	0.902483	0.467348	0.727442	0.951135	0.939894	0.769272	0.982675	0.896503	0.98177	0.956855	0.395508	0.982382	0.954174	0.906236	0.812624	0.992328	0.964115
24	0.901992	0.449914	0.727113	0.950786	0.939634	0.768585	0.982522	0.895692	0.98162	0.956491	0.389313	0.982132	0.953912	0.905539	0.811647	0.992171	0.963962
25	0.901152	0.439301	0.726794	0.949806	0.939312	0.768332	0.982345	0.894881	0.981477	0.956044	0.385378	0.982044	0.953383	0.904326	0.810194	0.992155	0.963829
26	0.90018	0.433365	0.726277	0.949497	0.939174	0.767258	0.982135	0.894245	0.981403	0.955837	0.383229	0.98193	0.953004	0.903652	0.809102	0.992068	0.963619
27	0.899712	0.427898	0.724685	0.949278	0.939089	0.76645	0.981969	0.893338	0.981258	0.955364	0.37835	0.981668	0.952248	0.903018	0.807951	0.992034	0.963567
28	0.899029	0.420487	0.72438	0.948691	0.938959	0.76492	0.981838	0.89249	0.981161	0.95514	0.374603	0.981551	0.951735	0.902524	0.807414	0.991935	0.963431
29	0.898494	0.417648	0.724005	0.947901	0.938699	0.764711	0.981734	0.89094	0.981024	0.954871	0.370773	0.981359	0.950929	0.902038	0.806674	0.991772	0.963337
30	0.898014	0.414605	0.722474	0.947481	0.938318	0.763881	0.981551	0.889357	0.980898	0.954374	0.366151	0.981271	0.950402	0.901244	0.805695	0.991712	0.963258
31	0.897686	0.409504	0.721784	0.947288	0.938126	0.76281	0.981392	0.888399	0.9808	0.954013	0.362496	0.981162	0.949827	0.900649	0.805215	0.991676	0.963141
32	0.896565	0.403645	0.721218	0.946953	0.938104	0.762348	0.981317	0.886788	0.980682	0.953486	0.359964	0.981065	0.949626	0.900416	0.804606	0.991567	0.963053
33	0.895872	0.396271	0.720623	0.946701	0.937898	0.762278	0.981239	0.886329	0.980585	0.953205	0.356446	0.980957	0.949131	0.900056	0.803819	0.99152	0.962986
34	0.895512	0.394993	0.71965	0.946104	0.936396	0.761475	0.981011	0.885146	0.980471	0.95296	0.352247	0.980849	0.94875	0.899053	0.803548	0.991393	0.962944
35	0.895206	0.391313	0.718986	0.9454	0.936141	0.7613	0.980795	0.883034	0.980271	0.952692	0.349652	0.980686	0.948463	0.898323	0.802622	0.991361	0.962835
36	0.894802	0.388893	0.718352	0.945258	0.936084	0.760905	0.98069	0.88196	0.980141	0.952415	0.346138	0.980455	0.948366	0.897497	0.801885	0.99128	0.96279
37	0.894271	0.386183	0.717359	0.945096	0.935268	0.760584	0.980585	0.881089	0.980038	0.952095	0.34269	0.980237	0.947631	0.897383	0.801365	0.991171	0.962709
38	0.894099	0.384062	0.716873	0.944907	0.935122	0.760267	0.980483	0.880503	0.979938	0.951694	0.338773	0.979891	0.946836	0.896962	0.800459	0.991031	0.962649
39	0.893602	0.382157	0.716028	0.944126	0.934353	0.759863	0.980347	0.878281	0.979789	0.951225	0.336179	0.979735	0.945968	0.896691	0.80005	0.99085	0.962626
40	0.893313	0.380297	0.715592	0.943121	0.934073	0.758997	0.980293	0.877897	0.979701	0.951099	0.331106	0.979698	0.945643	0.896447	0.799406	0.990777	0.962579
41	0.892687	0.377353	0.714302	0.942798	0.934042	0.75861	0.980191	0.877543	0.979625	0.950648	0.328991	0.979537	0.94505	0.895946	0.798615	0.990693	0.962516
42	0.89187	0.372258	0.713673	0.941682	0.933884	0.758042	0.980102	0.877139	0.979508	0.950456	0.326297	0.97923	0.944401	0.895683	0.797923	0.990594	0.962504
43	0.891665	0.366886	0.713352	0.941167	0.933419	0.757156	0.979992	0.876645	0.979407	0.950036	0.323634	0.979078	0.943768	0.894998	0.797324	0.990567	0.962451
44	0.891474	0.36368	0.712922	0.94062	0.933307	0.756444	0.979868	0.875555	0.979295	0.949902	0.321124	0.978954	0.942961	0.894775	0.796914	0.990463	0.962392
45	0.891074	0.361493	0.712429	0.940043	0.93323	0.756182	0.979793	0.874754	0.979097	0.94958	0.318907	0.978908	0.94219	0.89413	0.796548	0.990421	0.962355
46	0.890388	0.354289	0.711979	0.939948	0.93287	0.755679	0.979718	0.87437	0.979039	0.94939	0.315916	0.97879	0.941415	0.893645	0.79618	0.99039	0.962275
47	0.89015	0.351723	0.711534	0.939679	0.932725	0.754345	0.979638	0.873978	0.978933	0.949064	0.313435	0.97849	0.939913	0.893309	0.795427	0.990338	0.962219
48	0.889519	0.346281	0.711313	0.939604	0.932546	0.753811	0.979568	0.873469	0.978847	0.948804	0.308595	0.978121	0.939442	0.893182	0.794827	0.990205	0.962135
49	0.888943	0.343069	0.710777	0.939188	0.932241	0.753353	0.979491	0.872915	0.978764	0.948412	0.305402	0.977853	0.938753	0.89287	0.793618	0.990147	0.962097
50	0.88868	0.341685	0.709914	0.938458	0.932068	0.752433	0.979411	0.871875	0.978672	0.948021	0.300868	0.977686	0.938087	0.891807	0.793207	0.990102	0.962044
51	0.888366	0.33892	0.709177	0.93766	0.931771	0.752472	0.979321	0.871576	0.978588	0.947832	0.299087	0.977573	0.937459	0.891384	0.792748	0.990089	0.962008
52	0.887886	0.337272	0.709064	0.937435	0.931348	0.751282	0.979206	0.871107	0.978525	0.947573	0.295455	0.977441	0.936391	0.890293	0.792531	0.989934	0.961964
53	0.887377	0.336503	0.707241	0.937252	0.93101	0.751089	0.979103	0.870358	0.978432	0.947269	0.289461	0.977295	0.935862	0.889881	0.792181	0.989912	0.961945
54	0.887012	0.334214	0.706656	0.936998	0.930967	0.750881	0.97905	0.869687	0.978304	0.947064	0.286953	0.977217	0.935562	0.889402	0.791565	0.989895	0.961831
55	0.886418	0.330229	0.706076	0.936738	0.930764	0.749724	0.979008	0.869104	0.978236	0.946841	0.283337	0.977155	0.935238	0.889212	0.791311	0.989874	0.961711
56	0.886038	0.327971	0.705744	0.936574	0.930611	0.749449	0.978942	0.868978	0.978168	0.946702	0.278534	0.977016	0.934717	0.889082	0.790823	0.989847	0.961681
57	0.885762	0.324676	0.704913	0.936308	0.930386	0.748682	0.978884	0.868321	0.978112	0.946496	0.273026	0.976765	0.933883	0.88882	0.790556	0.989834	0.961612
58	0.885375	0.322685	0.704005	0.93607	0.930267	0.748197	0.978818	0.866848	0.978013	0.946373	0.269723	0.976527	0.933775	0.888668	0.790197	0.989811	0.961547
59	0.885152	0.321821	0.70367	0.935756	0.930088	0.747709	0.978732	0.865097	0.977907	0.946226	0.267197	0.976462	0.933502	0.888031	0.789879	0.989787	0.961497
60	0.88472	0.320163	0.703209	0.935304	0.929893	0.747307	0.978632	0.864626	0.977848	0.946056	0.264983	0.976345	0.93288	0.887639	0.789586	0.989758	0.961474
61	0.884225	0.317402	0.70253	0.935176	0.929765	0.746948	0.978552	0.864249	0.977763	0.945832	0.262828	0.976298	0.932547	0.887418	0.78863	0.989714	0.961463
62	0.883053	0.314438	0.702292	0.934835	0.929522	0.744835	0.978444	0.863591	0.977691	0.945718	0.25991	0.976198	0.931698	0.88722	0.78831	0.989661	0.961437
63	0.882326	0.311752	0.701999	0.934622	0.928847	0.744306	0.978347	0.863238	0.977631	0.945598	0.257323	0.976155	0.931078	0.886732	0.788071	0.989637	0.961377
64	0.882188	0.306299	0.701137	0.934272	0.928586	0.744136	0.978266	0.863074	0.977514	0.945397	0.253813	0.976088	0.930466	0.886175	0.78785	0.989605	0.961308
65	0.881609	0.303945	0.700689	0.933919	0.928048	0.744045	0.978181	0.862482	0.977372	0.945277	0.250457	0.975943	0.930001	0.885779	0.787353	0.989597	0.961248
66	0.881502	0.302165	0.700238	0.933618	0.928015	0.742772	0.978131	0.861644	0.9773	0.945167	0.249228	0.975892	0.929858	0.885683	0.786889	0.989545	0.961121
67	0.880779	0.299378	0.70001	0.932693	0.92782	0.742529	0.978092	0.860625	0.977225	0.945033	0.246694	0.975828	0.929354	0.885378	0.786639	0.989525	0.961035
68	0.880314	0.29361	0.699294	0.932277	0.927634	0.740394	0.978028	0.859858	0.977145	0.944922	0.244769	0.975739	0.929284	0.885282	0.786298	0.98951	0.961019
69	0.880024	0.290193	0.698684	0.932081	0.927429	0.740318	0.977995	0.858714	0.977101	0.944878	0.24248	0.975701	0.9289	0.885107	0.785856	0.989483	0.96099
70	0.879634	0.288332	0.698255	0.931893	0.927402	0.740343	0.977922	0.857887	0.977024	0.944764	0.240931	0.97557	0.928572	0.884365	0.785525	0.989468	0.96097
71	0.879218	0.287878	0.697436	0.931671	0.927365	0.740125	0.977847	0.857394	0.976937	0.944604	0.238973	0.975434	0.928027	0.883169	0.785002	0.989447	0.960942
72	0.878815	0.286289	0.697213	0.931504	0.927347	0.739674	0.977785	0.856755	0.976857	0.944504	0.235949	0.97535	0.927233	0.88289	0.784691	0.98944	0.96086
73	0.878366	0.285622	0.69674	0.931281	0.927152	0.739417	0.977728	0.856093	0.976745	0.944357	0.234143	0.975285	0.926957	0.882749	0.784429	0.989422	0.960843
74	0.878163	0.283646	0.696417	0.930998	0.926801	0.739369	0.977645	0.855627	0.976697	0.944229	0.232539	0.975256	0.926636	0.882264	0.784187	0.989413	0.960781
75	0.878033	0.279739	0.694698	0.930617	0.926693	0.739076	0.977563	0.854888	0.976658	0.944083	0.230775	0.97519	0.92639	0.88206	0.784016	0.989404	0.960737
76	0.877868	0.277328	0.694511	0.929525	0.926298	0.738948	0.977477	0.853874	0.976586	0.943964	0.22935	0.975118	0.925919	0.881591	0.783821	0.989367	0.960674
77	0.877256	0.275713	0.693216	0.929023	0.926244	0.738417	0.977444	0.853497	0.976451	0.943928	0.227845	0.975071	0.925846	0.881413	0.783573	0.989342	0.960587
78	0.876783	0.266968	0.693161	0.928958	0.926199	0.738039	0.977369	0.852621	0.976407	0.943848	0.226244	0.974995	0.925737	0.881135	0.783304	0.989303	0.960544
79	0.876572	0.263645	0.692559	0.928904	0.926042	0.737972	0.977314	0.852062	0.976297	0.94367	0.224485	0.974972	0.925457	0.880901	0.783144	0.989291	0.960521
80	0.876369	0.260101	0.692129	0.928643	0.925893	0.737975	0.977263	0.851678	0.976163	0.943589	0.22258	0.97479	0.924968	0.880555	0.782991	0.989265	0.960479
81	0.87602	0.25883	0.691268	0.928436	0.925772	0.736916	0.977168	0.851356	0.976068	0.943474	0.220941	0.974717	0.924738	0.880306	0.782763	0.989248	0.960435
82	0.875711	0.257511	0.690361	0.927912	0.925709	0.73618	0.977082	0.850697	0.975986	0.943359	0.220129	0.974475	0.924526	0.879988	0.782533	0.989174	0.960392
83	0.875564	0.254736	0.690078	0.927279	0.925607	0.735664	0.976982	0.850061	0.975896	0.943248	0.218785	0.974399	0.924275	0.879711	0.782268	0.989159	0.960363
84	0.875369	0.254037	0.68964	0.927053	0.925543	0.735089	0.976948	0.849604	0.975804	0.943101	0.21707	0.974278	0.923965	0.87934	0.78195	0.989152	0.960315
85	0.874954	0.253368	0.689027	0.926617	0.925377	0.734316	0.976893	0.849077	0.975727	0.943007	0.215899	0.974187	0.923301	0.878864	0.781637	0.989128	0.96027
86	0.874602	0.250568	0.688768	0.925752	0.925328	0.734208	0.97684	0.848229	0.97567	0.942908	0.214506	0.974083	0.922907	0.878343	0.781353	0.989086	0.96025
87	0.874289	0.250235	0.688404	0.925406	0.925231	0.734141	0.976782	0.847722	0.975618	0.942787	0.212965	0.974016	0.922654	0.878174	0.781173	0.989072	0.960225
88	0.874139	0.243876	0.687669	0.925178	0.925178	0.73393	0.97674	0.847337	0.975545	0.942728	0.211922	0.973964	0.922423	0.878126	0.781056	0.989058	0.960205
89	0.873885	0.242508	0.687244	0.924655	0.925055	0.733455	0.976691	0.846953	0.975481	0.942649	0.209556	0.973886	0.922188	0.877909	0.780787	0.989042	0.960155
90	0.873532	0.241975	0.68687	0.924205	0.924737	0.733187	0.976593	0.846724	0.975392	0.942558	0.207774	0.973828	0.921915	0.877629	0.780575	0.989024	0.960146
91	0.873293	0.23772	0.686634	0.923835	0.924625	0.732781	0.976543	0.84593	0.975339	0.942419	0.20646	0.973798	0.92174	0.877416	0.780092	0.989014	0.960097
92	0.872979	0.23611	0.686403	0.923499	0.92445	0.731349	0.976511	0.844996	0.975306	0.942337	0.205608	0.973658	0.921115	0.877153	0.779845	0.989008	0.960078
93	0.872803	0.232301	0.686	0.922574	0.924396	0.730931	0.976455	0.844778	0.97522	0.942261	0.203267	0.973569	0.920839	0.87692	0.779684	0.98897	0.960061
94	0.872645	0.228499	0.685696	0.922227	0.924254	0.730241	0.97641	0.844394	0.97516	0.942144	0.201776	0.973542	0.920614	0.876092	0.779473	0.988926	0.960029
95	0.872263	0.221641	0.685251	0.921597	0.924058	0.729958	0.97634	0.843691	0.975088	0.942062	0.200849	0.973521	0.920417	0.875679	0.779327	0.988896	0.96
96	0.871987	0.219627	0.684826	0.920689	0.923956	0.729119	0.976285	0.843299	0.975024	0.941979	0.200216	0.973474	0.919987	0.874499	0.779177	0.98888	0.959978
97	0.871565	0.217471	0.68434	0.92045	0.923885	0.72872	0.976256	0.842763	0.974918	0.94191	0.198173	0.973391	0.919378	0.873726	0.778758	0.98886	0.959967
98	0.871029	0.214918	0.684019	0.920282	0.923869	0.728527	0.976184	0.842161	0.974856	0.941766	0.196331	0.97329	0.919212	0.87313	0.778604	0.988849	0.959952
99	0.870772	0.209869	0.683323	0.919585	0.923709	0.728001	0.976114	0.841688	0.974801	0.941652	0.195545	0.973241	0.918788	0.872599	0.778394	0.988813	0.959942
100	0.870483	0.206086	0.68294	0.919422	0.923571	0.727155	0.976036	0.841323	0.974761	0.941529	0.194243	0.973076	0.918356	0.87245	0.778271	0.988798	0.959927
101	0.870389	0.202707	0.682525	0.918221	0.923536	0.725312	0.975964	0.841087	0.974713	0.941445	0.193208	0.973016	0.918041	0.871632	0.77806	0.988793	0.959916
102	0.869722	0.1952	0.682245	0.91796	0.923469	0.724527	0.975862	0.840435	0.97466	0.941208	0.192123	0.972924	0.917857	0.871202	0.777779	0.988765	0.959895
103	0.868793	0.190155	0.681385	0.917809	0.923159	0.724374	0.975806	0.840048	0.974641	0.941016	0.191204	0.972834	0.917637	0.871064	0.7775	0.98874	0.959865
104	0.868531	0.188948	0.680958	0.917609	0.923094	0.723763	0.975753	0.839739	0.974576	0.940929	0.19035	0.972777	0.916949	0.870535	0.777277	0.988718	0.959842
105	0.868169	0.186388	0.680543	0.916664	0.923057	0.723394	0.975689	0.839216	0.974544	0.940654	0.189083	0.972658	0.916763	0.870435	0.776981	0.988711	0.959803
106	0.867965	0.183857	0.67857	0.915597	0.923	0.722905	0.975619	0.838856	0.9745	0.94051	0.187738	0.97258	0.916668	0.869917	0.77678	0.988672	0.959761
107	0.867712	0.182438	0.677904	0.915325	0.922777	0.722545	0.975554	0.838143	0.974452	0.940338	0.186231	0.972503	0.916395	0.869679	0.776466	0.988656	0.959739
108	0.867541	0.181696	0.67746	0.91474	0.922744	0.721464	0.975502	0.837442	0.974424	0.9401	0.185548	0.972442	0.916224	0.869348	0.776138	0.98864	0.959711
109	0.867449	0.176611	0.676734	0.914449	0.922564	0.720254	0.975464	0.83636	0.974385	0.939974	0.184493	0.972381	0.915917	0.868806	0.775573	0.988611	0.959697
110	0.867285	0.173129	0.676204	0.914066	0.922488	0.719706	0.975433	0.836099	0.974327	0.939848	0.183817	0.972296	0.914802	0.868584	0.775342	0.988562	0.959687
111	0.867091	0.170848	0.675453	0.913813	0.922416	0.719306	0.975373	0.835467	0.974268	0.93968	0.182757	0.972203	0.914456	0.868496	0.774769	0.98855	0.959678
112	0.866953	0.165087	0.674563	0.912985	0.92227	0.719201	0.975292	0.834674	0.974217	0.939538	0.181826	0.972145	0.913824	0.868168	0.774392	0.988535	0.959643
113	0.866679	0.159891	0.674113	0.912841	0.922084	0.718954	0.975251	0.834296	0.974148	0.939374	0.181277	0.972056	0.91371	0.868068	0.774273	0.988494	0.959615
114	0.865786	0.157306	0.673882	0.912507	0.922059	0.718722	0.975208	0.833549	0.973994	0.939241	0.180107	0.972016	0.913482	0.867896	0.774061	0.98849	0.959593
115	0.865378	0.156138	0.673092	0.912247	0.921967	0.718374	0.975145	0.833325	0.973912	0.939105	0.179312	0.971947	0.912673	0.867741	0.773494	0.988437	0.95957
116	0.865086	0.154219	0.672827	0.911966	0.921901	0.717821	0.975087	0.832921	0.973847	0.938887	0.17839	0.971897	0.912337	0.867594	0.773322	0.98841	0.959559
117	0.864759	0.152581	0.672282	0.911733	0.92167	0.717414	0.975018	0.83252	0.973813	0.938793	0.177285	0.97182	0.912185	0.867436	0.773065	0.988382	0.959539
118	0.86446	0.149357	0.671646	0.910857	0.921533	0.716438	0.974968	0.832022	0.973725	0.938658	0.175445	0.971729	0.911986	0.867131	0.772736	0.988327	0.959498
119	0.864051	0.147091	0.671316	0.910456	0.921379	0.71621	0.974907	0.829914	0.973681	0.938569	0.17411	0.971692	0.911219	0.866833	0.772089	0.988315	0.959464
120	0.86396	0.145415	0.670889	0.909767	0.921298	0.715523	0.974849	0.829246	0.97364	0.938492	0.17266	0.971585	0.911001	0.866687	0.771711	0.988303	0.959451
121	0.863799	0.144048	0.67056	0.909338	0.921222	0.715193	0.974758	0.828659	0.973602	0.938386	0.171711	0.971464	0.910704	0.866226	0.771542	0.988271	0.959448
122	0.863619	0.143226	0.670307	0.908801	0.921216	0.714889	0.97473	0.828301	0.973556	0.938311	0.17079	0.97134	0.910551	0.865996	0.771304	0.988267	0.959406
123	0.863416	0.140671	0.670013	0.908523	0.921172	0.714678	0.974682	0.826598	0.973499	0.938175	0.169855	0.971275	0.910158	0.865276	0.771116	0.988244	0.959389
124	0.863285	0.138432	0.668156	0.90829	0.92105	0.714108	0.974634	0.825172	0.973412	0.938062	0.168507	0.971179	0.909926	0.865031	0.770984	0.988236	0.959372
125	0.863127	0.136838	0.667503	0.907429	0.920957	0.713722	0.974588	0.824411	0.973345	0.937939	0.166916	0.971162	0.909858	0.864828	0.770774	0.988222	0.959328
126	0.86294	0.13528	0.665898	0.906979	0.920943	0.71333	0.97455	0.823671	0.973306	0.937689	0.166232	0.971092	0.909492	0.86422	0.77046	0.988217	0.959314
127	0.862471	0.127112	0.665647	0.905619	0.92085	0.712815	0.974501	0.823377	0.973265	0.937562	0.164031	0.971048	0.909009	0.863489	0.770353	0.988181	0.959271
128	0.862178	0.122663	0.665227	0.905418	0.920805	0.712754	0.974438	0.823055	0.973154	0.937286	0.162835	0.971013	0.908853	0.862859	0.770118	0.98815	0.959246
129	0.861946	0.120919	0.664737	0.904832	0.920731	0.710112	0.974367	0.822144	0.973089	0.937174	0.161347	0.970955	0.908782	0.862673	0.76975	0.98814	0.959221
130	0.86174	0.116686	0.664303	0.904326	0.92068	0.708996	0.974326	0.821297	0.973011	0.936985	0.160241	0.970871	0.908582	0.862226	0.769386	0.988108	0.959177
131	0.861455	0.112345	0.663834	0.90337	0.920659	0.708417	0.974283	0.820822	0.972951	0.936812	0.158907	0.97072	0.908341	0.861833	0.768939	0.988064	0.959111
132	0.86119	0.110942	0.66338	0.902791	0.920537	0.708188	0.974218	0.82004	0.972878	0.936626	0.157454	0.970674	0.908009	0.861396	0.768742	0.988026	0.959091
133	0.86104	0.106234	0.663028	0.902314	0.920458	0.70763	0.974177	0.819703	0.972832	0.936466	0.156475	0.970496	0.907396	0.861245	0.768424	0.988017	0.959059
134	0.860732	0.104675	0.662475	0.901474	0.920409	0.707569	0.974133	0.819273	0.972746	0.936367	0.155338	0.97044	0.906735	0.861011	0.768138	0.988014	0.959025
135	0.860307	0.101528	0.661161	0.900836	0.92034	0.707511	0.974065	0.818552	0.972688	0.936221	0.153886	0.970405	0.906385	0.8608	0.767766	0.987989	0.958994
136	0.860066	0.0975413	0.660833	0.900246	0.920247	0.70647	0.974001	0.818001	0.972614	0.936009	0.152707	0.970371	0.905971	0.860445	0.767603	0.987985	0.958975
137	0.859748	0.0943195	0.660711	0.900123	0.920179	0.705762	0.973927	0.817588	0.972534	0.935722	0.151833	0.970325	0.905617	0.860098	0.767442	0.98797	0.958939
138	0.85953	0.0929199	0.660213	0.89997	0.920053	0.705356	0.97389	0.816823	0.972453	0.935535	0.150973	0.970257	0.905179	0.859931	0.767205	0.987956	0.958896
139	0.859376	0.0911584	0.65988	0.89986	0.919998	0.704269	0.973831	0.815897	0.972396	0.935401	0.149949	0.970195	0.904464	0.859462	0.767048	0.98793	0.958855
140	0.858997	0.0893636	0.6591	0.899086	0.919967	0.703593	0.973797	0.815262	0.972349	0.935291	0.149084	0.970111	0.904084	0.858641	0.766789	0.987926	0.958843
141	0.858501	0.0865537	0.658314	0.897672	0.919777	0.702416	0.973753	0.815011	0.972305	0.935028	0.147537	0.97	0.903942	0.857661	0.76674	0.987916	0.958834
142	0.857699	0.0848017	0.657505	0.897411	0.919664	0.701985	0.973685	0.814553	0.972254	0.934876	0.146566	0.969919	0.903764	0.857458	0.766336	0.987899	0.958821
143	0.857322	0.0828379	0.656369	0.897025	0.919622	0.70163	0.973628	0.81333	0.972214	0.93474	0.145927	0.969857	0.903396	0.857229	0.766032	0.987893	0.958775
144	0.856494	0.0810549	0.654813	0.896265	0.919561	0.700545	0.973592	0.81255	0.972167	0.934609	0.145089	0.969784	0.903102	0.857081	0.765772	0.987881	0.958732
145	0.856129	0.0805408	0.654613	0.895948	0.919556	0.700197	0.973539	0.811293	0.972095	0.934387	0.143402	0.969653	0.902995	0.856818	0.765628	0.987822	0.958708
146	0.855668	0.079234	0.65434	0.89524	0.919466	0.699032	0.973488	0.810906	0.97206	0.934207	0.14238	0.969585	0.902822	0.856486	0.76552	0.98781	0.958675
147	0.855551	0.0778395	0.65402	0.894569	0.919383	0.698694	0.973429	0.810619	0.971977	0.934035	0.140961	0.969513	0.902557	0.856272	0.765342	0.987796	0.95866
148	0.855405	0.0730115	0.653587	0.89433	0.919297	0.696201	0.973388	0.810158	0.971895	0.933875	0.139953	0.96944	0.902219	0.856139	0.765083	0.987762	0.958648
149	0.854863	0.0707455	0.65288	0.893737	0.91909	0.695444	0.973311	0.80933	0.971867	0.933767	0.138745	0.969397	0.901989	0.855993	0.764769	0.987728	0.958637
150	0.854736	0.068132	0.652764	0.893539	0.918992	0.695192	0.973252	0.808787	0.971794	0.933574	0.137699	0.969312	0.901352	0.855397	0.764499	0.987706	0.958606
151	0.854544	0.0675268	0.652134	0.893406	0.918889	0.693728	0.973215	0.807522	0.971699	0.933468	0.136435	0.969194	0.901173	0.855155	0.764019	0.98765	0.958572
152	0.854087	0.0660164	0.651912	0.892815	0.918828	0.693067	0.973156	0.805084	0.971647	0.93339	0.135792	0.969136	0.900991	0.85422	0.763523	0.987642	0.958559
153	0.853571	0.0625296	0.651616	0.892547	0.918768	0.691834	0.973108	0.804417	0.97161	0.933289	0.135023	0.969096	0.900703	0.854047	0.763065	0.987602	0.958516
154	0.853336	0.0612514	0.651208	0.892179	0.918658	0.68971	0.973016	0.803403	0.971559	0.933171	0.13323	0.969017	0.900639	0.853918	0.762611	0.987581	0.958457
155	0.852733	0.0592729	0.650974	0.891758	0.918619	0.68934	0.97294	0.802489	0.971485	0.932966	0.13264	0.968938	0.900061	0.853106	0.762454	0.987541	0.958427
156	0.852509	0.0583713	0.650544	0.891562	0.918605	0.688888	0.972866	0.801203	0.971416	0.932791	0.131843	0.968906	0.9	0.852679	0.762167	0.987462	0.958409
157	0.852263	0.05561	0.650241	0.891174	0.918545	0.68862	0.972799	0.800255	0.971354	0.932667	0.131403	0.968804	0.89961	0.85242	0.761899	0.987451	0.958387
158	0.852178	0.0538969	0.649322	0.891024	0.918484	0.687911	0.972746	0.799543	0.971284	0.932525	0.130092	0.968736	0.899247	0.85148	0.761773	0.987425	0.958341
159	0.851889	0.0484162	0.649196	0.890231	0.918433	0.68728	0.972696	0.797745	0.971223	0.932439	0.129462	0.968601	0.899022	0.850974	0.761505	0.987397	0.958322
160	0.851466	0.0469729	0.648268	0.889799	0.918274	0.685922	0.972648	0.796855	0.971139	0.932372	0.128585	0.96851	0.898863	0.850513	0.761199	0.987379	0.958246
161	0.850793	0.0446381	0.647977	0.889729	0.918219	0.684808	0.972603	0.795893	0.971058	0.932185	0.127935	0.968448	0.898703	0.850277	0.761026	0.987351	0.958204
162	0.850442	0.0429667	0.647772	0.889219	0.918161	0.684425	0.97255	0.794921	0.971041	0.932053	0.127346	0.968372	0.898497	0.848976	0.760658	0.987212	0.958183
163	0.850093	0.0426143	0.647469	0.888567	0.918144	0.682646	0.972506	0.794242	0.971011	0.931963	0.126663	0.968268	0.89832	0.848641	0.76027	0.987171	0.958179
164	0.849736	0.041925	0.647269	0.887922	0.91812	0.681371	0.97239	0.793422	0.970939	0.931753	0.125705	0.968123	0.898237	0.848208	0.759841	0.987145	0.958158
165	0.849324	0.0411139	0.647045	0.887778	0.91809	0.680855	0.972343	0.792556	0.970861	0.931523	0.125005	0.968061	0.898096	0.847524	0.759464	0.9871	0.958126
166	0.849024	0.0369963	0.646843	0.886983	0.918042	0.678929	0.972318	0.791983	0.970766	0.931332	0.124466	0.967897	0.897522	0.846929	0.759167	0.98706	0.958064
167	0.848733	0.0353013	0.645909	0.886379	0.917985	0.678885	0.972258	0.788593	0.970687	0.931152	0.123615	0.967747	0.897245	0.846727	0.758816	0.987042	0.958057
168	0.84851	0.0349768	0.645515	0.886069	0.917762	0.677831	0.972211	0.787597	0.97062	0.931005	0.122757	0.967679	0.897044	0.845697	0.758705	0.986995	0.958026
169	0.848272	0.032972	0.645059	0.885878	0.91766	0.677083	0.972104	0.785593	0.970559	0.93078	0.121871	0.967583	0.89697	0.845229	0.758455	0.986964	0.957962
170	0.848107	0.0313234	0.644225	0.885618	0.9176	0.675636	0.972059	0.782982	0.970484	0.930623	0.121249	0.96747	0.896641	0.845052	0.758357	0.986922	0.95792
171	0.847806	0.0281807	0.643865	0.884963	0.917572	0.675591	0.972004	0.78176	0.97045	0.930515	0.120615	0.967448	0.896255	0.844809	0.75815	0.986916	0.957833
172	0.847349	0.027254	0.64357	0.88484	0.917289	0.675006	0.971919	0.780398	0.970381	0.930308	0.119931	0.967309	0.896094	0.844579	0.757979	0.986901	0.957798
173	0.847209	0.0253482	0.642442	0.884318	0.917104	0.674743	0.971847	0.779566	0.970325	0.930204	0.119396	0.967278	0.895839	0.844498	0.757593	0.986879	0.957778
174	0.846985	0.0229173	0.641757	0.883719	0.916968	0.673856	0.971757	0.777739	0.970278	0.929983	0.118836	0.967209	0.895686	0.843746	0.75743	0.986871	0.957775
175	0.846739	0.0220401	0.641079	0.883187	0.916926	0.673159	0.971651	0.77538	0.970211	0.929683	0.118272	0.967117	0.895348	0.843479	0.757222	0.986852	0.957745
176	0.846553	0.0211951	0.639895	0.882932	0.916848	0.672687	0.971597	0.774078	0.970146	0.929525	0.117739	0.967072	0.894981	0.843307	0.757019	0.986819	0.957712
177	0.846397	0.0197064	0.639502	0.882306	0.916697	0.67101	0.971547	0.771751	0.970106	0.929342	0.117232	0.967035	0.894729	0.841889	0.756871	0.986784	0.957676
178	0.846299	0.0179923	0.639005	0.881673	0.916621	0.669583	0.971488	0.770947	0.970038	0.929177	0.116436	0.96697	0.894429	0.841431	0.756739	0.986753	0.957621
179	0.846223	0.0171862	0.638676	0.881455	0.916533	0.66827	0.971428	0.769915	0.969977	0.929016	0.116088	0.966851	0.894229	0.841356	0.75663	0.986726	0.957593
180	0.846114	0.0157829	0.638558	0.881053	0.916439	0.666531	0.971331	0.768173	0.969939	0.928851	0.11553	0.966732	0.893996	0.840993	0.756364	0.986688	0.957577
181	0.845628	0.0131521	0.638344	0.880867	0.916401	0.666357	0.971254	0.766927	0.969883	0.928734	0.114938	0.966607	0.893742	0.840818	0.756111	0.986583	0.95754
182	0.845486	0.0123048	0.637683	0.880384	0.916181	0.664652	0.971176	0.765577	0.969772	0.928591	0.114353	0.966519	0.893475	0.840629	0.755969	0.986544	0.95749
183	0.845297	0.0109807	0.637466	0.879739	0.916165	0.66363	0.971119	0.763602	0.969694	0.928465	0.113407	0.966396	0.893232	0.839906	0.755648	0.986415	0.957456
184	0.844855	0.0103215	0.637354	0.879146	0.916064	0.662156	0.971032	0.762632	0.969597	0.928275	0.112549	0.966281	0.893121	0.839254	0.75507	0.986371	0.957421
185	0.844594	0.00976774	0.637075	0.879001	0.916052	0.661777	0.970973	0.760704	0.969543	0.928142	0.111841	0.966156	0.892852	0.838852	0.754675	0.986358	0.957354
186	0.84436	0.00756266	0.63686	0.878634	0.915924	0.660445	0.970908	0.756956	0.96946	0.928055	0.111028	0.96607	0.892078	0.838617	0.754452	0.986334	0.957324
187	0.84407	0.00664432	0.636711	0.878575	0.915751	0.659004	0.970868	0.754357	0.969379	0.92784	0.110371	0.965998	0.891608	0.837764	0.754318	0.986303	0.957291
188	0.84384	0.00567229	0.636438	0.878079	0.915594	0.658497	0.970805	0.753622	0.969305	0.927634	0.109514	0.965858	0.891188	0.837469	0.753853	0.986268	0.957258
189	0.843705	0.00562261	0.6359	0.877766	0.915471	0.657414	0.970764	0.75307	0.969261	0.92734	0.109093	0.96575	0.890857	0.837233	0.753484	0.986191	0.957225
190	0.843482	0.00499316	0.635345	0.876522	0.915415	0.65723	0.970693	0.75155	0.969191	0.927219	0.108376	0.965592	0.890713	0.836019	0.753307	0.986099	0.957179
191	0.843343	0.00465367	0.634988	0.876435	0.915352	0.656234	0.970616	0.750994	0.969147	0.927091	0.107565	0.965408	0.890589	0.835729	0.752867	0.986073	0.957107
192	0.843217	0.00408327	0.634685	0.87613	0.915278	0.655728	0.970565	0.749825	0.969107	0.926956	0.106784	0.965184	0.890125	0.834981	0.752309	0.985934	0.956983
193	0.843004	0.00284387	0.634233	0.875758	0.915203	0.655452	0.970533	0.747148	0.969043	0.926734	0.10586	0.965048	0.890025	0.834463	0.751902	0.985792	0.956911
194	0.842804	0.00225214	0.63365	0.875417	0.91496	0.655015	0.970486	0.745538	0.969005	0.926474	0.105434	0.964877	0.889689	0.834313	0.75156	0.985736	0.956871
195	0.842576	0.001923	0.632705	0.87496	0.914827	0.654685	0.970424	0.744682	0.968948	0.92634	0.104772	0.964796	0.889306	0.834203	0.751221	0.985651	0.956832
196	0.842356	0.000468428	0.632179	0.87484	0.914682	0.653821	0.970356	0.741815	0.968909	0.926103	0.104381	0.964723	0.889163	0.833981	0.75063	0.985525	0.956748
197	0.8419	0.000428296	0.631421	0.874467	0.914628	0.652909	0.970283	0.739787	0.968852	0.925926	0.102933	0.964555	0.889019	0.833511	0.750432	0.985487	0.956734
198	0.841666	0.000302136	0.631151	0.873617	0.914509	0.650371	0.970192	0.735942	0.968798	0.925817	0.101315	0.964458	0.88882	0.833088	0.750141	0.985452	0.95667
199	0.841494	0.000302119	0.630878	0.8731	0.914438	0.649718	0.970116	0.733664	0.96872	0.925445	0.10034	0.964245	0.888134	0.832356	0.749954	0.985429	0.956597
200	0.840998	0.000144066	0.630749	0.872232	0.914371	0.648797	0.970064	0.730425	0.968662	0.92532	0.0995872	0.964126	0.887928	0.832175	0.749706	0.985327	0.956531
201	0.840706	4.63e-05	0.630625	0.871818	0.91424	0.64611	0.970005	0.729059	0.968618	0.925085	0.0987399	0.96396	0.886855	0.831973	0.749073	0.985236	0.956426
202	0.840615	0	0.630475	0.871518	0.914157	0.644984	0.969948	0.725989	0.968563	0.924853	0.0979526	0.963835	0.88631	0.831581	0.748723	0.985206	0.956331
203	0.840296	0	0.630034	0.871214	0.914081	0.644286	0.969895	0.724536	0.968447	0.924631	0.0967866	0.963749	0.886154	0.831275	0.748484	0.985111	0.956225
204	0.84009	0	0.629828	0.870567	0.913979	0.642035	0.969816	0.722479	0.968387	0.924495	0.096077	0.963573	0.885823	0.831119	0.748188	0.985075	0.956113
205	0.839911	0	0.629119	0.870449	0.913883	0.641895	0.969753	0.720797	0.96825	0.924272	0.0953324	0.963495	0.885337	0.830914	0.748067	0.985012	0.956095
206	0.839826	0	0.628771	0.870197	0.913711	0.641092	0.969717	0.716993	0.968158	0.923965	0.0940123	0.963362	0.88464	0.830483	0.747883	0.984906	0.956045
207	0.839631	0	0.628589	0.869967	0.913587	0.639538	0.969637	0.71368	0.968089	0.923653	0.0932196	0.963249	0.883951	0.829428	0.747676	0.984853	0.955998
208	0.839462	0	0.628318	0.868839	0.913519	0.638533	0.969593	0.712834	0.968036	0.923553	0.0913902	0.963175	0.883536	0.829011	0.747463	0.984803	0.955978
209	0.839204	0	0.627932	0.868587	0.913378	0.637301	0.969552	0.710811	0.967995	0.923397	0.0902969	0.963024	0.883345	0.828788	0.747095	0.98472	0.955912
210	0.839011	0	0.62756	0.868015	0.913222	0.63285	0.969506	0.706855	0.967928	0.923146	0.0888519	0.962965	0.883125	0.828333	0.746942	0.984589	0.955871
211	0.838855	0	0.627066	0.867743	0.913174	0.631821	0.969443	0.705096	0.967859	0.922954	0.0879356	0.962827	0.882405	0.828013	0.74668	0.984496	0.955845
212	0.838468	0	0.626291	0.867295	0.913103	0.631064	0.969371	0.695164	0.967742	0.922651	0.0870356	0.962713	0.881819	0.827507	0.746513	0.984418	0.955809
213	0.838308	0	0.626087	0.866884	0.912989	0.630053	0.969315	0.689905	0.967646	0.922429	0.0862528	0.962623	0.881205	0.827231	0.746325	0.984372	0.955675
214	0.837966	0	0.625293	0.865277	0.912963	0.629465	0.969221	0.683288	0.967603	0.92234	0.0854656	0.962526	0.88036	0.827101	0.745841	0.984256	0.955601
215	0.83761	0	0.625016	0.864365	0.912877	0.629111	0.969182	0.672945	0.967512	0.922059	0.0845037	0.962426	0.8802	0.826835	0.745449	0.98418	0.955423
216	0.837397	0	0.623999	0.863566	0.912652	0.628207	0.969132	0.668328	0.967418	0.921842	0.0829552	0.96228	0.880031	0.826677	0.745256	0.984124	0.955304
217	0.837097	0	0.623457	0.863303	0.912512	0.62727	0.969076	0.659944	0.967274	0.9217	0.0818331	0.961969	0.879765	0.826441	0.744929	0.984006	0.955206
218	0.836797	0	0.623256	0.862979	0.912376	0.624743	0.969017	0.655684	0.967174	0.921528	0.0811651	0.961866	0.879447	0.825832	0.744578	0.983992	0.955078
219	0.836369	0	0.622944	0.862477	0.912292	0.619437	0.968912	0.649878	0.967084	0.921127	0.0799152	0.961569	0.879016	0.825538	0.744025	0.983968	0.954968
220	0.836098	0	0.622788	0.862107	0.912105	0.619342	0.968865	0.64587	0.966971	0.920953	0.0780829	0.961385	0.877652	0.824514	0.743689	0.983886	0.954818
221	0.835951	0	0.622605	0.861548	0.911984	0.617739	0.968745	0.640967	0.966856	0.920495	0.0768545	0.961214	0.877074	0.824308	0.742983	0.983794	0.954732
222	0.835612	0	0.622294	0.861236	0.911917	0.617197	0.968713	0.637032	0.966782	0.920081	0.0760481	0.960902	0.876266	0.824204	0.742151	0.983564	0.954645
223	0.835377	0	0.622059	0.860915	0.911757	0.616211	0.968618	0.630585	0.966749	0.9198	0.0750751	0.960716	0.875326	0.82384	0.741808	0.983468	0.954539
224	0.834923	0	0.621756	0.860366	0.911596	0.616235	0.96854	0.624887	0.966653	0.91949	0.0742858	0.960623	0.874751	0.82268	0.741656	0.983397	0.954402
225	0.834697	0	0.621526	0.859983	0.911348	0.614941	0.96849	0.619446	0.966544	0.919156	0.073393	0.960561	0.874537	0.82248	0.741223	0.983233	0.954362
226	0.834345	0	0.621309	0.859649	0.911268	0.613675	0.968387	0.61668	0.966439	0.918767	0.0723282	0.960333	0.874425	0.822167	0.741129	0.983119	0.95408
227	0.834273	0	0.620814	0.859232	0.911204	0.613519	0.968324	0.611352	0.966318	0.918544	0.0715186	0.960132	0.874177	0.821318	0.740933	0.983099	0.953601
228	0.834022	0	0.619414	0.858727	0.911041	0.613009	0.968234	0.603116	0.966207	0.917965	0.0706248	0.960053	0.873953	0.81982	0.740687	0.98304	0.953499
229	0.833814	0	0.619076	0.858283	0.910854	0.612649	0.968167	0.598595	0.966057	0.917443	0.0693786	0.959945	0.87371	0.818023	0.74043	0.982937	0.953406
230	0.833523	0	0.618782	0.858087	0.910786	0.612551	0.968105	0.584414	0.965984	0.917038	0.0679734	0.959828	0.873038	0.816434	0.739616	0.982852	0.953311
231	0.833471	0	0.617968	0.857197	0.910756	0.611523	0.968054	0.570696	0.965889	0.915913	0.066999	0.959723	0.872671	0.81531	0.739268	0.982782	0.953184
232	0.83328	0	0.617634	0.85681	0.910721	0.610576	0.968008	0.562616	0.965839	0.915608	0.0661629	0.959247	0.872181	0.814135	0.739174	0.982638	0.952921
233	0.833036	0	0.617379	0.856106	0.910638	0.61	0.967936	0.558428	0.965749	0.915286	0.0654584	0.958958	0.871987	0.813287	0.738907	0.982545	0.952841
234	0.832877	0	0.616542	0.855951	0.910493	0.608604	0.967864	0.556786	0.965613	0.914926	0.0639219	0.958847	0.871705	0.811106	0.738648	0.982455	0.952758
235	0.832546	0	0.61603	0.854595	0.910313	0.604129	0.967799	0.551475	0.965501	0.914359	0.0630082	0.958676	0.871602	0.810269	0.738254	0.982425	0.952614
236	0.832334	0	0.615288	0.853922	0.910023	0.604076	0.967724	0.544963	0.965389	0.913869	0.0610911	0.958475	0.871334	0.809706	0.737881	0.982324	0.952244
237	0.832114	0	0.615018	0.853777	0.909974	0.603552	0.967643	0.540984	0.965293	0.913029	0.0595725	0.958296	0.871044	0.808654	0.737578	0.982272	0.951838
238	0.831552	0	0.614607	0.853394	0.909915	0.602745	0.967566	0.536155	0.965192	0.912514	0.0580718	0.958213	0.870492	0.807054	0.737373	0.982218	0.951808
239	0.831204	0	0.614263	0.852742	0.90977	0.601575	0.967504	0.530868	0.965066	0.911566	0.0556887	0.957921	0.869425	0.806837	0.73706	0.982178	0.951742
240	0.831156	0	0.613983	0.85257	0.909504	0.599087	0.967442	0.522386	0.964961	0.910445	0.0533629	0.957775	0.868149	0.80668	0.736501	0.982155	0.951563
241	0.830572	0	0.613597	0.852376	0.909357	0.598485	0.967388	0.516179	0.964921	0.909808	0.0508295	0.957628	0.867552	0.805624	0.736211	0.982046	0.951388
242	0.83013	0	0.61349	0.851878	0.909113	0.597438	0.96732	0.505051	0.964844	0.908775	0.0495634	0.957446	0.866791	0.805163	0.735501	0.981959	0.951283
243	0.829698	0	0.612982	0.851206	0.908989	0.595453	0.967233	0.497708	0.964696	0.907862	0.0481332	0.957238	0.866405	0.804691	0.735159	0.981918	0.951222
244	0.829516	0	0.612579	0.850742	0.90877	0.594788	0.967153	0.493722	0.964563	0.906167	0.0471978	0.956867	0.865999	0.803382	0.734823	0.981845	0.951088
245	0.828493	0	0.612273	0.85027	0.908627	0.591701	0.967065	0.490616	0.964452	0.905413	0.0460405	0.956648	0.865787	0.801638	0.734519	0.981822	0.950963
246	0.828153	0	0.611748	0.84992	0.90848	0.590343	0.967006	0.472331	0.964302	0.903947	0.0445382	0.956442	0.865534	0.800477	0.734303	0.981809	0.950873
247	0.828041	0	0.611522	0.849192	0.908411	0.586919	0.966932	0.465724	0.964218	0.903137	0.0431944	0.956385	0.864991	0.800311	0.734227	0.981756	0.950693
248	0.827642	0	0.611271	0.848832	0.908048	0.585493	0.966819	0.462114	0.964135	0.901554	0.0410445	0.956187	0.863389	0.799647	0.733868	0.981714	0.950332
249	0.826881	0	0.610883	0.848587	0.907978	0.585227	0.96675	0.454088	0.964047	0.900376	0.0401663	0.955933	0.86304	0.797109	0.733439	0.981672	0.950194
250	0.826488	0	0.610533	0.846703	0.907866	0.582604	0.966662	0.444723	0.963932	0.897889	0.0386804	0.955851	0.862229	0.794802	0.733188	0.981494	0.950109
251	0.826224	0	0.610409	0.846399	0.907811	0.580264	0.966579	0.439698	0.963795	0.897535	0.0376515	0.955746	0.861982	0.793717	0.732833	0.981373	0.949808
252	0.82601	0	0.609546	0.845964	0.907717	0.57973	0.966521	0.435857	0.963723	0.896124	0.0357847	0.955651	0.861396	0.791374	0.732503	0.981353	0.949678
253	0.825618	0	0.609102	0.845756	0.907563	0.578328	0.966442	0.421472	0.963585	0.895056	0.0346149	0.955587	0.860604	0.790702	0.731487	0.981265	0.949462
254	0.824639	0	0.608784	0.844538	0.90742	0.577231	0.96629	0.416531	0.963421	0.89403	0.0339616	0.955399	0.860067	0.789679	0.731134	0.981224	0.949163
255	0.824309	0	0.608534	0.843107	0.907126	0.576551	0.966247	0.402043	0.963338	0.892979	0.0333544	0.95532	0.859846	0.787031	0.730499	0.981192	0.949092
256	0.823819	0	0.607779	0.842563	0.907028	0.576011	0.966176	0.386433	0.963181	0.891542	0.03271	0.955167	0.859154	0.785464	0.729759	0.981043	0.94886
257	0.823264	0	0.607588	0.84184	0.906993	0.574918	0.966121	0.377157	0.963009	0.889422	0.0319647	0.955086	0.85871	0.783917	0.72951	0.980925	0.948774
258	0.823036	0	0.607014	0.841226	0.906867	0.573733	0.966025	0.370008	0.962895	0.888137	0.0307703	0.954966	0.858118	0.782126	0.728958	0.980768	0.948573
259	0.822397	0	0.606591	0.840924	0.906801	0.572081	0.965944	0.364994	0.962766	0.885579	0.0299293	0.954834	0.857355	0.781623	0.728422	0.980751	0.948451
260	0.82197	0	0.606238	0.840496	0.906708	0.571473	0.965842	0.355382	0.962645	0.882346	0.0291933	0.954738	0.857108	0.778792	0.727859	0.980737	0.94842
261	0.821438	0	0.605791	0.839551	0.906604	0.570087	0.965722	0.346295	0.962556	0.877363	0.0280339	0.954574	0.856646	0.778138	0.727597	0.980589	0.947981
262	0.820429	0	0.605296	0.838856	0.90608	0.569328	0.965646	0.337937	0.962436	0.875457	0.0266215	0.954443	0.855364	0.777372	0.72728	0.980463	0.947907
263	0.820137	0	0.604756	0.838594	0.905978	0.565347	0.96557	0.325924	0.962376	0.872946	0.0255152	0.954148	0.854708	0.774213	0.7269	0.980432	0.947862
264	0.819455	0	0.604226	0.838489	0.905815	0.564526	0.965445	0.31141	0.962276	0.870346	0.0248747	0.953756	0.853974	0.773164	0.726549	0.980218	0.947734
265	0.81922	0	0.603559	0.838068	0.905698	0.56366	0.965385	0.300256	0.962167	0.867296	0.0233645	0.95346	0.853874	0.772222	0.725916	0.980129	0.947648
266	0.818383	0	0.603204	0.837402	0.90559	0.563395	0.965291	0.297768	0.962059	0.865013	0.0223494	0.953344	0.852612	0.771722	0.725405	0.980068	0.94743
267	0.817967	0	0.602352	0.837019	0.905537	0.563121	0.965198	0.285091	0.961902	0.863534	0.0214976	0.953083	0.852141	0.770898	0.724828	0.979755	0.947224
268	0.817686	0	0.602156	0.836897	0.905413	0.562584	0.965079	0.276379	0.961733	0.86103	0.020604	0.952904	0.851589	0.76819	0.724596	0.979515	0.947119
269	0.817067	0	0.601748	0.836466	0.90526	0.560302	0.96495	0.264503	0.961557	0.859135	0.019929	0.952787	0.851148	0.765957	0.72412	0.979356	0.946758
270	0.81676	0	0.60078	0.83602	0.904955	0.56001	0.964813	0.260573	0.961443	0.857582	0.0188617	0.952611	0.850542	0.764754	0.723517	0.979335	0.946367
271	0.816487	0	0.60044	0.835638	0.904846	0.558597	0.964734	0.250781	0.961308	0.85339	0.0180526	0.9523	0.849655	0.76054	0.722987	0.979267	0.945948
272	0.816086	0	0.599203	0.835154	0.904598	0.556957	0.964652	0.229748	0.961192	0.850571	0.0171807	0.952141	0.84856	0.759201	0.722745	0.979128	0.945737
273	0.815262	0	0.598659	0.834969	0.904465	0.555809	0.964552	0.220257	0.961108	0.848063	0.0167124	0.95196	0.847818	0.756653	0.722073	0.978945	0.945668
274	0.814588	0	0.598501	0.834309	0.9044	0.547906	0.964435	0.21351	0.960981	0.846336	0.0160803	0.95185	0.846637	0.75476	0.720993	0.978764	0.945422
275	0.814305	0	0.597989	0.832177	0.904218	0.547505	0.964337	0.208794	0.960847	0.845452	0.015236	0.951753	0.84633	0.752055	0.720181	0.978585	0.94511
276	0.814116	0	0.597214	0.831142	0.90407	0.544161	0.964213	0.202822	0.960699	0.843679	0.014533	0.951653	0.845087	0.751603	0.719436	0.978379	0.944697
277	0.813844	0	0.596315	0.831006	0.904011	0.540319	0.964061	0.199209	0.960648	0.841148	0.013926	0.95158	0.844636	0.750441	0.719073	0.977757	0.944536
278	0.81351	0	0.59576	0.83052	0.903852	0.53976	0.963974	0.190153	0.96054	0.838012	0.0130912	0.951414	0.843768	0.749267	0.718171	0.977617	0.944255
279	0.812597	0	0.594665	0.82943	0.903728	0.539082	0.963849	0.182847	0.960363	0.834827	0.0124032	0.951242	0.84278	0.744827	0.717848	0.977595	0.944131
280	0.812185	0	0.594355	0.829283	0.90345	0.537587	0.963776	0.173695	0.960238	0.831712	0.0115493	0.951114	0.842583	0.740457	0.71694	0.977467	0.943904
281	0.811105	0	0.593855	0.828377	0.903334	0.533803	0.963646	0.157232	0.96011	0.829296	0.0109037	0.950998	0.84213	0.737622	0.716147	0.977239	0.943425
282	0.810508	0	0.593513	0.827818	0.903149	0.532812	0.963531	0.14778	0.959935	0.825244	0.0101166	0.950915	0.841274	0.730682	0.715478	0.977161	0.943278
283	0.809798	0	0.593039	0.827349	0.902429	0.530333	0.963408	0.135952	0.959846	0.822124	0.0092131	0.950668	0.84068	0.727733	0.714507	0.976807	0.943148
284	0.809109	0	0.592988	0.826349	0.902359	0.521547	0.963279	0.131388	0.959784	0.820242	0.00802336	0.950511	0.839957	0.723473	0.71399	0.976332	0.942927
285	0.808458	0	0.592571	0.825934	0.902221	0.521302	0.963166	0.12312	0.959603	0.817918	0.00719156	0.950355	0.838574	0.721404	0.713681	0.976091	0.942557
286	0.808185	0	0.592362	0.825519	0.90217	0.516043	0.962929	0.109981	0.959537	0.816869	0.00682454	0.950288	0.837514	0.719751	0.712921	0.976032	0.942115
287	0.807559	0	0.591427	0.825164	0.902056	0.513169	0.962836	0.103841	0.959363	0.813314	0.00630069	0.950239	0.834858	0.717806	0.712617	0.976	0.941971
288	0.807003	0	0.590846	0.824238	0.901096	0.512465	0.96264	0.0778814	0.959155	0.809498	0.00578389	0.950021	0.833424	0.713351	0.712226	0.975857	0.941894
289	0.806154	0	0.589751	0.823842	0.900865	0.510509	0.962458	0.0686503	0.958994	0.807183	0.00476953	0.949962	0.832921	0.709703	0.71144	0.975696	0.941337
290	0.805969	0	0.589219	0.82341	0.900802	0.508642	0.962287	0.0549341	0.958927	0.806007	0.00417164	0.949714	0.831767	0.707708	0.710718	0.975368	0.941235
291	0.805577	0	0.588202	0.822809	0.900685	0.50659	0.962154	0.0246664	0.958842	0.803044	0.0034197	0.949549	0.830879	0.706519	0.710197	0.974986	0.941032
292	0.805093	0	0.587647	0.82264	0.900599	0.50321	0.962001	0.016244	0.958738	0.798952	0.00278845	0.94941	0.83016	0.702427	0.709698	0.974766	0.940935
293	0.803323	0	0.586976	0.8219	0.900289	0.499491	0.961813	0.00848708	0.958517	0.796873	0.00245641	0.949247	0.827822	0.697555	0.708752	0.973802	0.940632
294	0.802626	0	0.585577	0.821417	0.900148	0.497771	0.961714	0.00626477	0.958328	0.795034	0.00224132	0.949083	0.826818	0.695166	0.70845	0.973287	0.940556
295	0.802222	0	0.58493	0.820657	0.899776	0.494642	0.961595	0.00342008	0.958085	0.791475	0.00209042	0.948831	0.826379	0.688472	0.708147	0.973071	0.940087
296	0.801661	0	0.584183	0.82053	0.89973	0.494152	0.961498	0.00212194	0.957887	0.788054	0.00182771	0.948235	0.824414	0.682409	0.707435	0.972962	0.939793
297	0.800935	0	0.582228	0.819973	0.899479	0.491744	0.961256	0.00187601	0.957808	0.784076	0.00140971	0.948057	0.823543	0.681494	0.706876	0.972757	0.939626
298	0.800605	0	0.582102	0.819417	0.898834	0.487464	0.961017	0.00136438	0.95772	0.78125	0.0010189	0.947848	0.820511	0.678695	0.70586	0.972642	0.939459
299	0.800129	0	0.581537	0.818271	0.898735	0.485387	0.960905	0.00100185	0.957633	0.779931	0.000529099	0.94748	0.820138	0.673823	0.70502	0.972556	0.939276
300	0.799689	0	0.581033	0.81668	0.89808	0.484152	0.960759	0.000910621	0.957428	0.777049	0.000264262	0.947225	0.819228	0.658516	0.704243	0.972539	0.939106
301	0.798437	0	0.580358	0.816045	0.897839	0.475188	0.960689	0.000286696	0.957153	0.775033	9.89e-05	0.94688	0.817975	0.652847	0.70374	0.972097	0.938524
302	0.797847	0	0.579696	0.815217	0.897348	0.472206	0.960472	0.000208681	0.956962	0.772774	7.2e-05	0.946797	0.817342	0.650203	0.703409	0.97163	0.938418
303	0.797316	0	0.578236	0.81489	0.897104	0.470928	0.960301	0.000199455	0.95676	0.768545	4.09e-05	0.946463	0.814982	0.647466	0.702309	0.971428	0.938357
304	0.794601	0	0.576675	0.814004	0.896495	0.470154	0.960086	7.27e-05	0.956515	0.765501	1.08e-05	0.945711	0.813869	0.637576	0.70145	0.971363	0.937664
305	0.794316	0	0.576188	0.813273	0.895812	0.469508	0.959958	4.6e-05	0.956296	0.76194	3.55e-06	0.945437	0.81229	0.634166	0.700804	0.97122	0.937431
306	0.793226	0	0.575953	0.812378	0.89564	0.468946	0.959845	3.36e-05	0.956208	0.76004	2.52e-07	0.945194	0.811878	0.621281	0.700164	0.97121	0.936975
307	0.792571	0	0.575226	0.810459	0.894708	0.467391	0.959743	2.69e-05	0.956059	0.757459	0	0.9448	0.811066	0.608163	0.699463	0.971074	0.936852
308	0.791669	0	0.574745	0.810134	0.894095	0.466812	0.959572	1.57e-05	0.955833	0.755771	0	0.944427	0.808191	0.604932	0.698676	0.970778	0.935894
309	0.79056	0	0.573398	0.809166	0.893524	0.465064	0.959426	3.66e-06	0.955558	0.753536	0	0.944347	0.804287	0.597681	0.698085	0.970399	0.935509
310	0.789402	0	0.573069	0.808566	0.892525	0.463728	0.959181	9.28e-07	0.955446	0.749898	0	0.944042	0.803491	0.591862	0.697164	0.969637	0.935182
311	0.788182	0	0.571811	0.806979	0.892481	0.463676	0.958945	0	0.955272	0.747563	0	0.943883	0.802706	0.587391	0.696296	0.96947	0.934897
312	0.787934	0	0.570945	0.806276	0.89227	0.461959	0.958776	0	0.954974	0.744892	0	0.943568	0.802206	0.57314	0.695463	0.969356	0.93452
313	0.787304	0	0.57037	0.805592	0.891692	0.458215	0.958606	0	0.954682	0.741549	0	0.942983	0.799606	0.56233	0.694123	0.969207	0.934431
314	0.784041	0	0.569725	0.80533	0.891323	0.457721	0.958448	0	0.95441	0.7391	0	0.942587	0.798594	0.555492	0.693344	0.969082	0.934305
315	0.783134	0	0.569039	0.804013	0.890467	0.457258	0.958317	0	0.954143	0.736663	0	0.942154	0.797306	0.544397	0.692153	0.968944	0.933874
316	0.782623	0	0.565133	0.802662	0.889647	0.449231	0.958215	0	0.953956	0.733477	0	0.941897	0.794832	0.533506	0.69138	0.968663	0.933531
317	0.780617	0	0.564706	0.801637	0.889124	0.44513	0.958024	0	0.953523	0.730073	0	0.94174	0.793307	0.513884	0.690783	0.968382	0.933308
318	0.780041	0	0.561218	0.799751	0.888303	0.443396	0.957922	0	0.953354	0.727609	0	0.941272	0.791196	0.510943	0.690266	0.967945	0.933185
319	0.779698	0	0.56059	0.79868	0.887554	0.441955	0.957784	0	0.953127	0.725016	0	0.94091	0.789326	0.504586	0.689766	0.967369	0.932867
320	0.779331	0	0.559649	0.798111	0.886445	0.436927	0.957701	0	0.953	0.723689	0	0.940626	0.788236	0.498355	0.688432	0.967208	0.932199
321	0.777963	0	0.558319	0.795115	0.885565	0.435492	0.957599	0	0.952622	0.7215	0	0.940364	0.78753	0.495401	0.686605	0.966587	0.931792
322	0.776933	0	0.556968	0.794169	0.884581	0.435198	0.957428	0	0.952265	0.720676	0	0.939957	0.786528	0.493367	0.685203	0.966333	0.931487
323	0.774824	0	0.55402	0.792278	0.883719	0.433902	0.957089	0	0.951865	0.719727	0	0.939218	0.784876	0.488845	0.684585	0.966171	0.931319
324	0.773149	0	0.552046	0.791383	0.88345	0.434006	0.956799	0	0.951617	0.717145	0	0.938757	0.782422	0.484413	0.683464	0.965168	0.931221
325	0.77185	0	0.551275	0.789013	0.88298	0.432725	0.95664	0	0.95142	0.713994	0	0.938574	0.780569	0.480945	0.68233	0.964871	0.930835
326	0.770497	0	0.549715	0.786988	0.881996	0.431255	0.956431	0	0.951176	0.71207	0	0.938074	0.779279	0.476209	0.681254	0.964602	0.930653
327	0.768135	0	0.547203	0.786692	0.880165	0.428146	0.956226	0	0.950935	0.710948	0	0.937583	0.77743	0.471287	0.679838	0.963998	0.930389
328	0.767449	0	0.545546	0.784616	0.879393	0.426631	0.956092	0	0.950782	0.708328	0	0.936837	0.774714	0.465127	0.678888	0.963642	0.930171
329	0.765387	0	0.543806	0.784028	0.878909	0.4237	0.955952	0	0.950488	0.705719	0	0.93627	0.773704	0.453937	0.677859	0.963572	0.929803
330	0.764373	0	0.54208	0.781962	0.877334	0.423184	0.95574	0	0.950215	0.704083	0	0.936064	0.77186	0.451218	0.676608	0.963531	0.929717
331	0.763556	0	0.540163	0.780186	0.874927	0.421686	0.955573	0	0.949805	0.702743	0	0.935618	0.765443	0.432979	0.675769	0.963304	0.929254
332	0.761671	0	0.53539	0.776857	0.873476	0.420639	0.955291	0	0.94964	0.700251	0	0.935343	0.763439	0.415243	0.675004	0.963252	0.929104
333	0.759721	0	0.532639	0.775322	0.87293	0.415119	0.955102	0	0.949407	0.69836	0	0.934996	0.76076	0.403744	0.672818	0.96246	0.92815
334	0.759221	0	0.530115	0.773802	0.872389	0.413865	0.954818	0	0.949163	0.695205	0	0.934864	0.759917	0.395207	0.671813	0.961598	0.927877
335	0.757353	0	0.52798	0.770878	0.871363	0.410823	0.954536	0	0.948845	0.692698	0	0.934066	0.757199	0.387465	0.66991	0.960808	0.927583
336	0.755931	0	0.526023	0.769063	0.87116	0.410547	0.95427	0	0.948688	0.690137	0	0.93378	0.754937	0.37561	0.668522	0.960616	0.927229
337	0.754983	0	0.52578	0.767992	0.870092	0.401311	0.95404	0	0.948526	0.688343	0	0.933506	0.750675	0.369412	0.665971	0.959943	0.926274
338	0.752989	0	0.524092	0.767263	0.869978	0.400643	0.953916	0	0.948051	0.686728	0	0.932768	0.748426	0.364717	0.663924	0.959718	0.924671
339	0.751931	0	0.520265	0.765761	0.869642	0.391991	0.953619	0	0.94763	0.683998	0	0.932143	0.742598	0.362459	0.6625	0.959462	0.924075
340	0.75121	0	0.515847	0.765474	0.869328	0.39221	0.953488	0	0.947387	0.680732	0	0.931835	0.741399	0.358553	0.660914	0.95939	0.923715
341	0.750586	0	0.514126	0.763781	0.868967	0.38747	0.953217	0	0.94704	0.679442	0	0.931325	0.738124	0.35451	0.660029	0.958133	0.92232
342	0.749081	0	0.508098	0.762838	0.868695	0.383915	0.952857	0	0.946716	0.67841	0	0.930962	0.731115	0.35403	0.658531	0.956262	0.921503
343	0.746887	0	0.506577	0.758712	0.86806	0.381996	0.952657	0	0.946257	0.675265	0	0.930236	0.729361	0.35237	0.65774	0.955385	0.920529
344	0.745784	0	0.498233	0.757747	0.867586	0.37511	0.952317	0	0.945774	0.671543	0	0.929786	0.72555	0.334858	0.656517	0.955137	0.920141
345	0.74486	0	0.487905	0.75345	0.865431	0.372306	0.952033	0	0.945553	0.669472	0	0.929074	0.721112	0.329882	0.655353	0.954473	0.919654
346	0.743829	0	0.484277	0.752163	0.865331	0.369647	0.951742	0	0.945378	0.666565	0	0.928209	0.714973	0.318511	0.654204	0.953912	0.919292
347	0.741776	0	0.479366	0.748061	0.864546	0.359935	0.951531	0	0.945023	0.661863	0	0.92795	0.706101	0.315267	0.653043	0.95345	0.918909
348	0.740117	0	0.475626	0.747277	0.863895	0.355716	0.9512	0	0.944341	0.657387	0	0.926779	0.702362	0.306579	0.652252	0.953203	0.918556
349	0.738089	0	0.467078	0.746711	0.862761	0.351578	0.950886	0	0.943941	0.653206	0	0.926069	0.699362	0.284364	0.650784	0.953054	0.917836
350	0.736013	0	0.446641	0.743273	0.861352	0.345592	0.950719	0	0.943504	0.650648	0	0.925701	0.695341	0.276847	0.648511	0.952784	0.917392
351	0.735184	0	0.440195	0.742667	0.860648	0.343994	0.950625	0	0.943258	0.646619	0	0.924575	0.691647	0.274106	0.647477	0.951712	0.916815
352	0.733892	0	0.438813	0.737613	0.860059	0.340771	0.950364	0	0.943296	0.643598	0	0.923513	0.691009	0.270446	0.646277	0.950359	0.916405
353	0.73162	0	0.43538	0.733409	0.859964	0.33853	0.949975	0	0.942616	0.638592	0	0.923202	0.676164	0.255691	0.643787	0.949338	0.915774
354	0.730944	0	0.432562	0.730243	0.858573	0.328849	0.949575	0	0.942043	0.633048	0	0.922583	0.673122	0.243246	0.642397	0.94916	0.914386
355	0.730223	0	0.427153	0.722972	0.857824	0.324452	0.949356	0	0.941498	0.621662	0	0.921986	0.666638	0.235076	0.639401	0.946894	0.913767
356	0.728863	0	0.425315	0.720156	0.857399	0.321577	0.949227	0	0.940937	0.616411	0	0.919826	0.64905	0.230123	0.638486	0.946751	0.912651
357	0.727946	0	0.417598	0.71173	0.856266	0.308042	0.948947	0	0.940242	0.609352	0	0.918563	0.646049	0.220839	0.636939	0.94643	0.912083
358	0.726085	0	0.416555	0.70841	0.854812	0.307255	0.948681	0	0.939459	0.603191	0	0.916586	0.63766	0.202761	0.636124	0.944248	0.911802
359	0.725298	0	0.40922	0.705568	0.852069	0.293567	0.948463	0	0.938985	0.59577	0	0.914839	0.624913	0.201045	0.633338	0.942361	0.911578
360	0.724968	0	0.40808	0.703198	0.851041	0.287878	0.94792	0	0.938509	0.587869	0	0.911454	0.618765	0.199673	0.632066	0.940105	0.910907
361	0.723004	0	0.381938	0.696635	0.849953	0.272941	0.947315	0	0.937896	0.583437	0	0.907602	0.615326	0.195908	0.629618	0.938103	0.910432
362	0.720777	0	0.37253	0.693572	0.849016	0.260796	0.946886	0	0.936698	0.575603	0	0.905795	0.615301	0.158348	0.628048	0.934669	0.90852
363	0.720155	0	0.371338	0.692393	0.848413	0.251692	0.946279	0	0.93594	0.571531	0	0.90283	0.61146	0.141309	0.626479	0.932587	0.907734
364	0.718732	0	0.368646	0.685355	0.84666	0.249253	0.945802	0	0.934982	0.565648	0	0.900866	0.599507	0.139482	0.624984	0.932342	0.907265
365	0.716224	0	0.367391	0.684002	0.845009	0.236601	0.945119	0	0.934328	0.55728	0	0.899348	0.594124	0.129985	0.623976	0.931337	0.906644
366	0.715657	0	0.362384	0.683396	0.844308	0.223486	0.94456	0	0.933031	0.55062	0	0.897966	0.588821	0.127236	0.620357	0.929506	0.905985
367	0.714028	0	0.356678	0.68096	0.843372	0.223106	0.944192	0	0.931977	0.545154	0	0.897166	0.58848	0.121873	0.619475	0.926237	0.905737
368	0.713536	0	0.353232	0.679469	0.840779	0.214288	0.943826	0	0.931384	0.541191	0	0.895696	0.574988	0.119787	0.616768	0.92389	0.905139
369	0.71274	0	0.351652	0.673154	0.837466	0.203239	0.943166	0	0.930062	0.536443	0	0.89468	0.539203	0.10014	0.615113	0.922254	0.904665
370	0.71216	0	0.348959	0.670266	0.836685	0.197494	0.942671	0	0.929213	0.531432	0	0.894169	0.527744	0.0895909	0.612289	0.921634	0.903608
371	0.710297	0	0.347018	0.660101	0.835797	0.186451	0.942132	0	0.927911	0.524147	0	0.893609	0.485506	0.0766931	0.61125	0.921005	0.90249
372	0.709769	0	0.345813	0.657954	0.833538	0.179809	0.941527	0	0.927173	0.520174	0	0.891606	0.479271	0.0676881	0.609315	0.920162	0.902256
373	0.708944	0	0.343524	0.657525	0.832589	0.16176	0.940577	0	0.926101	0.516812	0	0.890817	0.457364	0.0456417	0.60775	0.917797	0.901405
374	0.708389	0	0.338523	0.651856	0.826482	0.158333	0.940036	0	0.924249	0.510213	0	0.889878	0.422809	0.025084	0.605563	0.913409	0.900735
375	0.707934	0	0.336886	0.648946	0.825557	0.153903	0.939383	0	0.923555	0.504944	0	0.88753	0.374316	0.0224794	0.604215	0.912578	0.900383
376	0.707333	0	0.335793	0.64612	0.82378	0.14501	0.938369	0	0.921946	0.498118	0	0.885227	0.369454	0.0195961	0.602693	0.911343	0.900093
377	0.705775	0	0.334282	0.645727	0.822496	0.142618	0.937464	0	0.92045	0.493391	0	0.884518	0.389623	0.0132205	0.598634	0.910925	0.899658
378	0.705323	0	0.326191	0.641425	0.821981	0.134833	0.936666	0	0.918983	0.489085	0	0.882706	0.366978	0.00707897	0.595512	0.91028	0.899127
379	0.704215	0	0.318694	0.637861	0.817715	0.13178	0.935643	0	0.91832	0.482659	0	0.880423	0	0.00273522	0.593478	0.909839	0.898605
380	0.702692	0	0.306959	0.634205	0.816151	0.132054	0.934714	0	0.915382	0.47983	0	0.878783	NA	0.00224841	0.589187	0.908974	0.897639
381	0.699154	0	0.302138	0.629339	0.815431	0.119545	0.93357	0	0.913426	0.475574	0	0.876991	NA	0.00107518	0.584509	0.905872	0.897204
382	0.697096	0	0.298285	0.620953	0.814063	0.117402	0.932281	0	0.91078	0.463631	0	0.876408	NA	0.000618226	0.581891	0.903245	0.896807
383	0.695416	0	0.295748	0.619471	0.811635	0.109083	0.93182	0	0.909155	0.458398	0	0.87552	NA	0	0.580944	0.901754	0.896059
384	0.692429	0	0.293064	0.615492	0.808935	0.0941156	0.93055	0	0.906483	0.45191	0	0.87511	NA	0	0.578678	0.894739	0.895041
385	0.689638	0	0.290108	0.612603	0.806019	0.0950169	0.929362	0	0.90615	0.447843	0	0.873829	NA	0	0.571999	0.889165	0.893675
386	0.687765	0	0.287726	0.609577	0.802727	0.0860677	0.927997	0	0.904869	0.442448	NA	0.872863	NA	0	0.568039	0.879781	0.892991
387	0.687358	0	0.28369	0.60041	0.800992	0.0646586	0.926625	0	0.901616	0.437641	NA	0.871966	NA	0	0.563192	0.871325	0.892111
388	0.683286	0	0.280969	0.598699	0.800023	0.0287979	0.925403	0	0.898131	0.431039	NA	0.870027	NA	0	0.554583	0.870406	0.891212
389	0.682249	0	0.275285	0.597584	0.799406	0.0182418	0.923984	0	0.895703	0.42692	NA	0.868817	NA	0	0.549109	0.867572	0.890253
390	0.679609	0	0.268495	0.595505	0.792557	0.0101472	0.92234	0	0.890438	0.417311	NA	0.865148	NA	0	0.546568	0.864976	0.889992
391	0.677268	0	0.255842	0.588414	0.789377	0.00512876	0.920854	0	0.885766	0.410239	NA	0.862829	NA	0	0.540964	0.856355	0.888298
392	0.674833	0	0.245056	0.583269	0.784671	0.00425262	0.919744	0	0.881324	0.401655	NA	0.861737	NA	0	0.535255	0.850567	0.886971
393	0.671362	0	0.242519	0.576227	0.784213	0.00374318	0.917111	0	0.879679	0.399836	NA	0.859965	NA	0	0.526272	0.849282	0.886016
394	0.666137	0	0.238815	0.573579	0.783068	2.35e-08	0.914694	0	0.875199	0.39347	NA	0.855365	NA	0	0.523312	0.844332	0.883688
395	0.660782	0	0.234061	0.569901	0.778836	0	0.911303	0	0.871477	0.389156	NA	0.850935	NA	0	0.517252	0.836804	0.883155
396	0.654817	0	0.220447	0.559785	0.773857	0	0.908952	0	0.869513	0.38268	NA	0.846106	NA	0	0.510464	0.83115	0.882581
397	0.652625	0	0.217141	0.557245	0.762309	0	0.906388	0	0.864709	0.371223	NA	0.843715	NA	0	0.506487	0.819537	0.881244
398	0.649618	0	0.203541	0.549869	0.756627	0	0.903841	0	0.852954	0.363781	NA	0.83701	NA	0	0.498997	0.805805	0.879597
399	0.641802	0	0.191857	0.544349	0.748195	0	0.899677	0	0.831047	0.348822	NA	0.833567	NA	0	0.491205	0.802515	0.877753
400	0.636589	0	0.174755	0.541814	0.744401	0	0.897133	0	0.786925	0.334066	NA	0.825757	NA	0	0.482732	0.80051	0.876727
401	0.635794	0	0.162568	0.5366	0.741509	0	0.892254	0	0.721263	0.31748	NA	0.811536	NA	0	0.47	0.791786	0.874854
402	0.631569	0	0.151506	0.533075	0.73942	0	0.884685	0	NA	0.293978	NA	0.807981	NA	0	0.462007	0.787284	0.87058
403	0.626105	0	0.143452	0.531063	0.734826	0	0.878932	0	NA	0.277349	NA	0.801804	NA	0	0.453199	0.782065	0.86669
404	0.619899	0	0.116655	0.526349	0.731956	0	0.869064	0	NA	0.271699	NA	0.80043	NA	0	0.441856	0.780971	0.865297
405	0.615053	0	0.092235	0.492097	0.728506	0	0.858466	0	NA	0.262607	NA	0.791525	NA	0	0.427097	0.772596	0.860669
406	0.60925	0	0.0783143	0.489214	0.725617	0	0.85563	0	NA	0.240891	NA	0.786706	NA	0	0.405502	0.764045	0.857642
407	0.601704	0	0.0661171	0.481735	0.720946	0	0.858962	0	NA	0.237868	NA	0.77379	NA	0	0.393414	0.760275	0.853683
408	0.59672	0	0.0631483	0.467314	0.719354	0	0.841655	0	NA	0.21663	NA	0.769237	NA	0	0.373459	0.747367	0.851607
409	0.591499	0	0.0358112	0.464833	0.696943	0	0.830452	0	NA	0.198262	NA	0.751965	NA	0	0.364016	0.736557	0.84797
410	0.578091	0	0.0312742	0.457233	0.694003	0	0.75911	0	NA	0.17945	NA	0.740096	NA	0	0.34365	0.731038	0.843894
411	0.574392	0	0.0187885	0.430073	0.68007	0	NA	0	NA	0.165701	NA	0.731296	NA	0	0.328661	0.727653	0.828361
412	0.560278	0	0.0125778	0.42521	0.677206	0	NA	0	NA	0.149979	NA	0.673616	NA	0	0.302427	0.597262	0.810227
413	0.553645	0	0.0105453	0.405719	0.672336	0	NA	0	NA	0.14345	NA	0.614271	NA	0	0.284013	0.589158	0.803268
414	0.525875	0	0.00728165	0.385165	0.663841	0	NA	0	NA	0.114786	NA	0.59837	NA	0	0.245779	0.585981	0.798147
415	0.513717	0	0.00260959	0.372263	0.63038	0	NA	0	NA	0.109297	NA	0.470988	NA	0	0.203378	0.580235	0.787667
416	0.507667	0	0.00202299	0.367503	0.526667	0	NA	0	NA	0.0912148	NA	0.305979	NA	NA	0.15569	0.570693	0.782949
417	0.480078	0	0.00136497	0.356456	0.522561	0	NA	0	NA	0.0774673	NA	0.0785309	NA	NA	0.0574023	0.532528	0.76963
418	0.453544	0	0.00042868	0.289936	0.485367	0	NA	0	NA	0.0578724	NA	0.00265881	NA	NA	0	0.432238	0.743969
419	0.41555	0	0.000316552	0.269611	0.447757	0	NA	0	NA	0.0405968	NA	NA	NA	NA	0	0.346442	0.732902
420	0.395283	NA	5.39e-05	0	0.403561	NA	NA	0	NA	0.0117761	NA	NA	NA	NA	0	0.187665	0.70055
421	0.35183	NA	9.75e-05	0	0.313223	NA	NA	0	NA	0.000755421	NA	NA	NA	NA	NA	0.154669	0.677703
422	0.314684	NA	2.91e-05	NA	0.12419	NA	NA	0	NA	0	NA	NA	NA	NA	NA	0.136249	0.651193
423	0.235874	NA	0	NA	0.0324003	NA	NA	NA	NA	0	NA	NA	NA	NA	NA	0.102684	0.598879
Ctotal	0.863559	0.934629	0.655293	0.934011	0.918597	0.700668	0.977203	0.869575	0.975382	0.939442	0.281168	0.977031	0.934455	0.868958	0.762885	0.988374	0.954783
Notes: Cj of each organ-specific cancer denotes the the contribution of genetic and environmental factors for the ith EHlat (row) of the ranked ACR matrix to the risk of this cancer; Ctotal of each site-specific cancer in the last line denoted the average contribution of genetic and environmental factors for the this organ-specific cancer. EHlat: the level of EH (row) in the ranked LCR matrix; AC…

## Sheet: Table S7
Table S7. The contribution of genetic and environmental factors to the risk of each organ-specific cancer using Shandong provincial data.
EHlat	Cj of head & neck squamous cell carcinoma	Cj of esophageal squamous cell carcinoma	Cj of colorectal adenocarcinoma	Cj of hepatocellular carcinoma	Cj of pancreatic cancer (ductal + endocrine)	Cj of lung adenocarcinoma	Cj of osteosarcoma	Cj of melanoma	Cj of ovarian germ cell	Cj of testicular germ cell	Cj of medulloblastoma	Cj of thyroid follicular/papillary	Cj of thyroid medullary	Cj of chronic lymphocytic leukemia	Cj of acute myeloid leukemia	Cj of prostate	Cj of breast
1	0.565522	0.93536	0.636318	0.990469	0.952113	0.88717	0.99375	0.442692	0.976128	0.616836	0.263312	0.99218	0.872824	0.875894	0.877118	0.763145	0.873105
2	0.543088	0.934078	0.565409	0.989241	0.899959	0.885867	0.993676	0.342527	0.965514	0.544234	0.228064	0.991531	0.862671	0.867089	0.868395	0.747944	0.866865
3	0.524608	0.931398	0.561688	0.988816	0.888379	0.872723	0.993559	0.251759	0.961552	0.507239	0.207276	0.991296	0.858974	0.862152	0.863503	0.722447	0.860132
4	0.501625	0.919684	0.553749	0.988112	0.88437	0.870249	0.993397	0.189019	0.958699	0.471464	0.207434	0.99021	0.842113	0.850778	0.852231	0.712946	0.858133
5	0.487484	0.91085	0.54401	0.987564	0.8788	0.865908	0.993121	0.144862	0.95747	0.444133	0.177084	0.989159	0.826057	0.835823	0.837408	0.691412	0.852204
6	0.478582	0.901046	0.516756	0.987334	0.873411	0.861522	0.992779	0.122373	0.95637	0.416057	0.159848	0.989017	0.823896	0.82936	0.831003	0.674537	0.851037
7	0.472544	0.878254	0.50903	0.987189	0.872163	0.858096	0.992646	0.071732	0.955257	0.39017	0.151173	0.988851	0.821371	0.822234	0.823938	0.669821	0.849569
8	0.467567	0.871825	0.503814	0.986793	0.868931	0.855005	0.992531	0.0554649	0.954454	0.348649	0.142781	0.98871	0.819249	0.817125	0.818876	0.667734	0.847567
9	0.461319	0.866728	0.475306	0.986365	0.866702	0.853695	0.992531	0.0361104	0.953457	0.307383	0.139966	0.98863	0.818029	0.812054	0.81385	0.659687	0.845879
10	0.449668	0.860567	0.468399	0.985893	0.86547	0.851453	0.99246	0.0289854	0.952881	0.303517	0.134461	0.988376	0.814137	0.80933	0.81115	0.659666	0.84407
11	0.434165	0.850222	0.464173	0.985557	0.864223	0.850088	0.992138	0.0156694	0.952798	0.290468	0.129093	0.987794	0.80534	0.805527	0.807382	0.656257	0.8416
12	0.427537	0.846788	0.454839	0.985403	0.863809	0.847257	0.992025	0.00886912	0.951936	0.278758	0.123273	0.98759	0.802262	0.80157	0.803459	0.649336	0.83974
13	0.423609	0.841304	0.443845	0.985194	0.863127	0.847121	0.991957	0.00584444	0.9515	0.265456	0.107435	0.987015	0.793668	0.796032	0.797972	0.622747	0.83847
14	0.419398	0.836797	0.440989	0.984951	0.860934	0.845204	0.991933	0.00297562	0.951094	0.240398	0.107743	0.986276	0.782675	0.792366	0.794338	0.609838	0.836013
15	0.412528	0.830791	0.437246	0.984833	0.859952	0.841525	0.991876	0.00231787	0.950654	0.22532	0.101657	0.985794	0.775591	0.787622	0.789636	0.606881	0.832977
16	0.407079	0.829951	0.433604	0.984601	0.855919	0.840066	0.991759	0.00169374	0.950507	0.210951	0.0981158	0.984986	0.76371	0.78501	0.787046	0.600622	0.830508
17	0.401076	0.827062	0.421544	0.984383	0.85373	0.839594	0.991747	0.00115417	0.949609	0.206932	0.0958607	0.984341	0.754267	0.782569	0.784625	0.595524	0.829282
18	0.396849	0.82655	0.410638	0.984229	0.853102	0.839117	0.991661	0.0010222	0.948899	0.19719	0.0921046	0.983433	0.741147	0.77937	0.781454	0.594371	0.825675
19	0.386565	0.822249	0.406329	0.984097	0.850477	0.836185	0.991613	0.000288077	0.948142	0.192461	0.0867133	0.983023	0.735286	0.777585	0.779685	0.5822	0.824405
20	0.384895	0.818127	0.401665	0.983718	0.848575	0.835234	0.991461	6.21104e-05	0.947681	0.183615	0.0864187	0.982694	0.730607	0.775323	0.777442	0.573878	0.822727
21	0.372731	0.814123	0.397699	0.983533	0.84821	0.833968	0.99138	6.00527e-05	0.947862	0.179877	0.0868841	0.982196	0.723536	0.773383	0.775519	0.571626	0.818971
22	0.3712	0.813789	0.394379	0.98347	0.847576	0.8329	0.99128	6.31131e-05	0.947313	0.174649	0.0858291	0.981652	0.71582	0.772069	0.774216	0.551504	0.81805
23	0.36656	0.812831	0.384351	0.983396	0.842824	0.832049	0.991197	3.2006e-05	0.947234	0.167365	0.0849037	0.981237	0.710049	0.771021	0.773177	0.511531	0.816795
24	0.361433	0.810387	0.381157	0.98334	0.840983	0.830858	0.991162	0	0.947018	0.148198	0.0849277	0.980615	0.701372	0.769076	0.771249	0.501023	0.815671
25	0.356234	0.799838	0.372811	0.983165	0.837969	0.828748	0.991125	0	0.946589	0.133881	0.0667826	0.979911	0.691629	0.767138	0.769328	0.499352	0.81399
26	0.350184	0.798504	0.365939	0.983067	0.836689	0.827981	0.990921	0	0.946154	0.122637	0.053219	0.97911	0.680599	0.76441	0.766624	0.498648	0.812493
27	0.345085	0.794271	0.363043	0.982915	0.835366	0.826232	0.990813	0	0.945896	0.109303	0.0521072	0.978531	0.672691	0.761459	0.763699	0.497811	0.811838
28	0.330409	0.792727	0.360456	0.98279	0.831324	0.822311	0.990798	0	0.94558	0.107539	0.051864	0.977863	0.663623	0.759335	0.761593	0.489638	0.811185
29	0.328055	0.791772	0.357643	0.982733	0.830443	0.820914	0.990693	0	0.944709	0.103773	0.0515749	0.977634	0.660606	0.756907	0.759186	0.485216	0.80981
30	0.325026	0.787785	0.356146	0.98259	0.828232	0.819793	0.990581	0	0.944433	0.0973762	0.0479808	0.976934	0.651254	0.755787	0.758075	0.477033	0.808092
31	0.312726	0.785108	0.351348	0.982412	0.827002	0.81929	0.990447	0	0.943913	0.0946789	0.0474432	0.976253	0.642129	0.752976	0.755289	0.463805	0.806619
32	0.310139	0.782284	0.349615	0.982307	0.82593	0.818857	0.990428	0	0.943422	0.0795561	0.0462846	0.97442	0.617878	0.750205	0.752541	0.459392	0.805179
33	0.297187	0.781691	0.347302	0.982156	0.825265	0.817543	0.990428	0	0.942212	0.0794913	0.0442852	0.97401	0.612491	0.748369	0.75072	0.427242	0.804825
34	0.295796	0.776141	0.346128	0.981948	0.823238	0.817344	0.990396	0	0.941532	0.0701119	0.0430214	0.973659	0.607952	0.746362	0.748731	0.422428	0.804034
35	0.29156	0.774426	0.342559	0.981822	0.822692	0.815438	0.990294	0	0.940941	0.0633916	0.0378007	0.973393	0.604572	0.744761	0.747143	0.422021	0.80321
36	0.290205	0.772567	0.338969	0.981738	0.821841	0.814989	0.990244	0	0.939848	0.055653	0.0354759	0.973005	0.599507	0.743428	0.745821	0.421509	0.801791
37	0.285192	0.7701	0.329475	0.981599	0.821138	0.81429	0.990199	0	0.939641	0.0516088	0.0354913	0.97251	0.593126	0.741887	0.744292	0.421979	0.800807
38	0.283304	0.7655	0.326886	0.981436	0.820698	0.813194	0.989976	0	0.93965	0.0493122	0.0345925	0.971951	0.585989	0.738387	0.74082	0.415913	0.800349
39	0.27532	0.760888	0.324689	0.981346	0.820342	0.812701	0.989886	0	0.939529	0.0471331	0.0342104	0.971571	0.581259	0.736153	0.738604	0.413687	0.799503
40	0.267675	0.759404	0.321121	0.981236	0.819229	0.810818	0.989841	0	0.939159	0.0392608	0.0336388	0.971436	0.579632	0.73431	0.736777	0.413666	0.798275
41	0.262344	0.757785	0.318485	0.981174	0.81735	0.810498	0.989806	0	0.938824	0.0372293	0.0329601	0.971166	0.576349	0.732461	0.734943	0.408672	0.797749
42	0.252449	0.755913	0.315438	0.981124	0.814569	0.809779	0.989773	0	0.938448	0.030492	0.0321984	0.97096	0.57376	0.73068	0.733176	0.37444	0.796778
43	0.248388	0.753391	0.312203	0.981077	0.813739	0.809186	0.989571	0	0.938359	0.0216201	0.0300015	0.970477	0.567792	0.728906	0.731417	0.371737	0.79583
44	0.245981	0.751473	0.310271	0.980941	0.813048	0.807971	0.989467	0	0.937636	0.0165401	0.0249318	0.970413	0.566969	0.726548	0.729077	0.367404	0.794369
45	0.243426	0.748555	0.303553	0.980789	0.812767	0.807264	0.989452	0	0.937423	0.0150581	0.0215811	0.970241	0.56477	0.725009	0.72755	0.361341	0.793397
46	0.229031	0.747036	0.299575	0.980729	0.812229	0.806739	0.989424	0	0.937306	0.0139172	0.0210996	0.969585	0.556629	0.723267	0.725824	0.358413	0.793101
47	0.224363	0.738276	0.298017	0.980605	0.810083	0.805451	0.989352	0	0.937272	0.00737773	0.0207987	0.969214	0.552044	0.721688	0.724258	0.35601	0.791722
48	0.217848	0.736564	0.295039	0.980551	0.808907	0.80447	0.989138	0	0.937239	0.00512351	0.0205645	0.968795	0.546868	0.720302	0.722882	0.35401	0.790178
49	0.213091	0.730243	0.290457	0.980528	0.808454	0.804336	0.989078	0	0.93719	0.00354212	0.0206402	0.968346	0.541428	0.717752	0.720354	0.352804	0.788557
50	0.205895	0.726588	0.289409	0.980443	0.806371	0.802468	0.988868	0	0.936674	0.00276023	0.0207383	0.967517	0.531296	0.715475	0.718095	0.341892	0.788106
51	0.20282	0.723375	0.283849	0.980358	0.805968	0.798873	0.988794	0	0.93644	0.000116623	0.0196365	0.967134	0.526663	0.71307	0.715709	0.339224	0.786391
52	0.198463	0.712835	0.28259	0.980336	0.804207	0.798049	0.988752	0	0.936124	0	0.0181981	0.966856	0.523418	0.710767	0.713425	0.339653	0.785174
53	0.197636	0.708566	0.28127	0.980107	0.803401	0.795595	0.988701	0	0.93613	0	0.017124	0.966526	0.519448	0.708853	0.711528	0.333225	0.784652
54	0.192994	0.704392	0.278934	0.979962	0.799143	0.795325	0.98857	0	0.935904	0	0.0168939	0.966267	0.516309	0.706406	0.709102	0.327825	0.783967
55	0.184346	0.700254	0.277538	0.979914	0.798522	0.793756	0.988493	0	0.935187	0	0.015074	0.96586	0.511442	0.704307	0.707021	0.312255	0.782637
56	0.175217	0.697181	0.275076	0.979822	0.797672	0.793529	0.988452	0	0.935126	0	0.0148795	0.965535	0.507685	0.702854	0.70558	0.301119	0.781841
57	0.16935	0.695561	0.27015	0.979802	0.794487	0.7929	0.988413	0	0.934974	0	0.0144443	0.964844	0.499517	0.701223	0.703962	0.299165	0.780427
58	0.164672	0.693813	0.266953	0.97971	0.794263	0.792649	0.988422	0	0.934833	0	0.0139362	0.964009	0.489807	0.697647	0.700412	0.288285	0.778373
59	0.156448	0.687279	0.263273	0.979643	0.792691	0.791977	0.988287	0	0.934543	0	0.014107	0.963318	0.481834	0.694877	0.697666	0.280851	0.777564
60	0.153457	0.685715	0.259378	0.979557	0.791833	0.789395	0.988087	0	0.934494	0	0.014006	0.962663	0.474228	0.692571	0.695377	0.277936	0.775985
61	0.150003	0.684684	0.255454	0.979524	0.790358	0.788827	0.988042	0	0.934036	0	0.0133063	0.962027	0.467033	0.690922	0.693741	0.270777	0.77415
62	0.147238	0.67522	0.254904	0.979344	0.789999	0.78867	0.987933	0	0.933999	0	0.0131906	0.961529	0.461323	0.688746	0.691582	0.267904	0.773414
63	0.146197	0.674099	0.252752	0.979222	0.787647	0.787489	0.987859	0	0.933338	0	0.0125201	0.961102	0.456602	0.685595	0.688455	0.262751	0.772193
64	0.142765	0.672448	0.249855	0.979136	0.787347	0.787473	0.987835	0	0.9326	0	0.0111589	0.96072	0.452482	0.683816	0.686691	0.261643	0.770685
65	0.140765	0.670728	0.245315	0.979091	0.784992	0.787123	0.987822	0	0.931736	0	0.010433	0.960235	0.447137	0.680976	0.683872	0.256942	0.768209
66	0.138054	0.668234	0.243573	0.978998	0.782989	0.787049	0.987774	0	0.931074	0	0.00949025	0.959847	0.443063	0.678442	0.681357	0.253568	0.767292
67	0.136095	0.667428	0.241012	0.978858	0.780322	0.786556	0.987741	0	0.930977	0	0.00895007	0.959501	0.4393	0.676978	0.679904	0.250738	0.765877
68	0.13075	0.665948	0.239729	0.978618	0.780028	0.785884	0.987703	0	0.930784	0	0.00691278	0.959175	0.435727	0.674867	0.677808	0.250493	0.76487
69	0.128716	0.663257	0.238262	0.97852	0.779915	0.785315	0.987684	0	0.930678	0	0.00614956	0.958949	0.433325	0.673286	0.676239	0.249528	0.763725
70	0.125648	0.658361	0.235369	0.978443	0.778769	0.784936	0.987444	0	0.930555	0	0.00475005	0.958781	0.431524	0.671316	0.674285	0.248586	0.76297
71	0.121687	0.650734	0.233391	0.978317	0.775455	0.784658	0.987393	0	0.929918	0	0.00419915	0.958505	0.428511	0.668734	0.671723	0.245944	0.761976
72	0.119032	0.648543	0.227112	0.977958	0.774219	0.783973	0.987102	0	0.92947	0	0.00411667	0.958365	0.42705	0.666226	0.669234	0.237523	0.760223
73	0.11825	0.64616	0.225161	0.977817	0.772689	0.783905	0.987039	0	0.929439	0	0.00294524	0.958184	0.425253	0.664947	0.667966	0.234826	0.758639
74	0.115069	0.644835	0.223624	0.977732	0.771802	0.782752	0.986878	0	0.929381	0	0.00256961	0.957893	0.422178	0.663306	0.666338	0.229299	0.757707
75	0.111835	0.643158	0.220084	0.977624	0.770744	0.782149	0.986861	0	0.929236	0	0.00117755	0.957706	0.420319	0.661332	0.664378	0.220686	0.756131
76	0.104322	0.636525	0.217332	0.977531	0.769558	0.781884	0.986868	0	0.928831	0	0.000752453	0.95721	0.415097	0.657774	0.660849	0.217727	0.754302
77	0.103429	0.633226	0.215984	0.977221	0.767752	0.780441	0.986818	0	0.927725	0	0.000227808	0.956855	0.411615	0.655052	0.658149	0.214558	0.754179
78	0.102231	0.632851	0.213774	0.976884	0.765052	0.780321	0.986763	0	0.927008	0	9.76668e-05	0.956293	0.405652	0.653048	0.65616	0.213194	0.752971
79	0.0995329	0.617135	0.211805	0.976732	0.762376	0.7799	0.98665	0	0.926354	NA	5.11642e-06	0.955745	0.399953	0.651447	0.654572	0.208906	0.751358
80	0.0932973	0.613422	0.210544	0.97665	0.761641	0.779344	0.986473	0	0.925815	NA	0	0.955086	0.3932	0.6494	0.652538	0.203979	0.749591
81	0.0875317	0.610651	0.208134	0.97647	0.761228	0.777947	0.986352	0	0.925644	NA	0	0.954717	0.389335	0.646592	0.649752	0.202888	0.748
82	0.0813394	0.607022	0.206078	0.976354	0.759517	0.776638	0.986166	0	0.924889	NA	0	0.954378	0.386038	0.642216	0.645407	0.202298	0.746703
83	0.0782505	0.604932	0.201329	0.976118	0.758152	0.77504	0.986105	0	0.924329	NA	0	0.954047	0.382557	0.640088	0.643295	0.202134	0.745377
84	0.0761015	0.603677	0.198942	0.975956	0.757913	0.775117	0.986084	0	0.923238	NA	0	0.953511	0.3771	0.636334	0.639568	0.198541	0.743939
85	0.0704785	0.598938	0.195662	0.975894	0.756838	0.774323	0.986074	0	0.922379	NA	0	0.953138	0.373606	0.633188	0.636444	0.195541	0.74298
86	0.0688146	0.595592	0.19308	0.975736	0.75469	0.773879	0.986007	0	0.922062	NA	0	0.952683	0.369158	0.631881	0.635147	0.186275	0.741588
87	0.06769	0.593787	0.191589	0.975535	0.752411	0.773611	0.985881	0	0.921305	NA	0	0.952421	0.366675	0.630275	0.633552	0.184839	0.739822
88	0.0635474	0.589242	0.190333	0.97549	0.750427	0.770449	0.985799	0	0.920915	NA	0	0.951859	0.360947	0.627187	0.630488	0.173338	0.736519
89	0.0544412	0.587405	0.189121	0.975318	0.748995	0.769983	0.985665	0	0.920868	NA	0	0.951449	0.356812	0.624327	0.627652	0.168877	0.733195
90	0.053197	0.579151	0.184463	0.974993	0.747782	0.769975	0.985679	0	0.920432	NA	0	0.950933	0.352169	0.622529	0.625867	0.139098	0.730513
91	0.0487475	0.577524	0.179013	0.974952	0.743929	0.769149	0.985496	0	0.91962	NA	0	0.950442	0.347353	0.620659	0.624012	0.137995	0.728982
92	0.0446157	0.576328	0.175542	0.974768	0.740294	0.767454	0.985216	0	0.918135	NA	0	0.950053	0.343692	0.615803	0.619188	0.138	0.727459
93	0.0418386	0.565372	0.172919	0.974661	0.736509	0.767056	0.985171	0	0.917986	NA	0	0.948787	0.33159	0.611714	0.61513	0.126787	0.726646
94	0.0358115	0.560513	0.164903	0.974313	0.734807	0.766708	0.985144	0	0.917471	NA	0	0.948459	0.328477	0.607721	0.611166	0.123289	0.725767
95	0.0344329	0.55398	0.162564	0.974073	0.729366	0.765704	0.985046	0	0.916334	NA	0	0.947887	0.322834	0.598149	0.601659	0.119857	0.722749
96	0.0319724	0.552088	0.161364	0.974044	0.726941	0.765405	0.984967	0	0.916287	NA	0	0.946939	0.313833	0.592543	0.596088	0.111055	0.7204
97	0.0293932	0.538257	0.158933	0.973778	0.726231	0.764569	0.984796	0	0.916251	NA	0	0.945987	0.305391	0.587499	0.591079	0.107596	0.719374
98	0.0198506	0.532147	0.155226	0.973714	0.724959	0.764453	0.984754	0	0.915286	NA	0	0.944553	0.292263	0.583629	0.58724	0.103272	0.716161
99	0.0192231	0.516443	0.153217	0.973575	0.717827	0.76378	0.984552	0	0.914346	NA	0	0.943302	0.280957	0.580091	0.583722	0.10045	0.714311
100	0.0131762	0.501465	0.148492	0.973293	0.713865	0.762126	0.984425	0	0.913741	NA	0	0.942713	0.275822	0.575151	0.57882	0.100152	0.71104
101	0.0123366	0.494294	0.147741	0.973034	0.709325	0.761862	0.984363	0	0.913627	NA	0	0.941411	0.264526	0.570668	0.57437	0.0937875	0.710051
102	0.00844391	0.487555	0.144827	0.972758	0.707991	0.760628	0.984025	0	0.912325	NA	0	0.940658	0.258487	0.562045	0.565801	0.0895705	0.707574
103	0.00801171	0.474212	0.141731	0.972592	0.701231	0.759101	0.983325	0	0.911595	NA	0	0.939015	0.245322	0.556955	0.560747	0.0896321	0.705333
104	0.00434653	0.468469	0.137169	0.972125	0.697721	0.749566	0.982597	0	0.911001	NA	0	0.937402	0.231907	0.55145	0.555282	0.0805228	0.703162
105	0.0037396	0.465687	0.131421	0.971838	0.695906	0.745813	0.982599	0	0.910052	NA	0	0.935688	0.2183	0.542928	0.546799	0.0662112	0.701549
106	0.00310382	0.464599	0.129434	0.971534	0.692336	0.741859	0.982493	0	0.909577	NA	0	0.934365	0.208756	0.532617	0.536541	0.0609704	0.698854
107	0.000298888	0.43864	0.125853	0.970797	0.690371	0.732929	0.982021	0	0.908923	NA	0	0.933603	0.203397	0.524534	0.528505	0.0610416	0.696961
108	0.000213515	0.429014	0.121005	0.970612	0.686076	0.71857	0.981753	0	0.90824	NA	0	0.93225	0.193872	0.515268	0.519286	0.0628446	0.69403
109	0.000118137	0.427594	0.117346	0.97009	0.684882	0.712543	0.981543	NA	0.905561	NA	0	0.931488	0.188288	0.502971	0.50705	0.0624205	0.693021
110	0.000113006	0.420212	0.116363	0.969752	0.674732	0.711812	0.9813	NA	0.902049	NA	0	0.930908	0.183937	0.493507	0.497638	0.0406612	0.690543
111	8.19919e-08	0.414888	0.114857	0.969281	0.671925	0.711674	0.981026	NA	0.901522	NA	0	0.93006	0.177911	0.487738	0.491899	0.0409795	0.689361
112	0	0.408972	0.109306	0.968305	0.670383	0.705293	0.98056	NA	0.900614	NA	0	0.929251	0.172331	0.475054	0.479296	0.0200468	0.682336
113	0	0.400023	0.103596	0.967614	0.668694	0.700964	0.980585	NA	0.897506	NA	0	0.928373	0.167703	0.467257	0.471548	0.0205615	0.675642
114	0	0.396638	0.0987904	0.966832	0.644953	0.697601	0.98037	NA	0.89682	NA	0	0.927366	0.161384	0.457279	0.461618	0.0110188	0.672035
115	0	0.38981	0.0917144	0.96617	0.642984	0.691887	0.980027	NA	0.896038	NA	0	0.926436	0.155881	0.443015	0.447426	0.0109209	0.667334
116	0	0.356151	0.081613	0.965447	0.632239	0.689605	0.979864	NA	0.894555	NA	0	0.923895	0.139903	0.432034	0.436504	7.17293e-05	0.663876
117	0	0.352559	0.0773893	0.965186	0.623955	0.67852	0.979343	NA	0.894462	NA	0	0.921301	0.123649	0.423303	0.427812	0	0.659628
118	0	0.345635	0.0741031	0.964744	0.61448	0.675692	0.979256	NA	0.891492	NA	0	0.920093	0.117423	0.402275	0.406858	0	0.656129
119	0	0.333449	0.0705237	0.963688	0.612553	0.674039	0.978904	NA	0.890785	NA	0	0.915836	0.0940701	0.396066	0.400684	0	0.651998
120	0	0.299223	0.0653624	0.963004	0.611585	0.672536	0.977559	NA	0.888188	NA	0	0.912385	0.0785905	0.379801	0.384493	0	0.645966
121	0	0.282824	0.0622178	0.96252	0.586716	0.671071	0.976695	NA	0.881122	NA	0	0.911064	0.07369	0.352897	0.357695	0	0.64075
122	0	0.269746	0.0584437	0.96238	0.581632	0.667263	0.976667	NA	0.876769	NA	0	0.909703	0.0693409	0.325336	0.330226	0	0.634057
123	0	0.261382	0.0544645	0.961604	0.559508	0.666825	0.974536	NA	0.874906	NA	0	0.906322	0.0552699	0.267617	0.272557	0	0.631179
124	0	0.177342	0.0521469	0.960368	0.555619	0.6653	0.970487	NA	0.871726	NA	0	0.902734	0.043914	0.187803	0.192516	0	0.62773
125	0	0.0858189	0.0446673	0.958988	0.52788	0.661384	0.968005	NA	0.869052	NA	0	0.89937	0.0340502	0.141809	0.146148	0	0.62379
126	0	0.0775597	0.0356201	0.955414	0.518197	0.657662	0.966719	NA	0.864877	NA	0	0.891518	0.0128581	0.11676	0.120752	0	0.609058
127	0	0.0713947	0.034139	0.951352	0.500492	0.64096	0.966907	NA	0.860746	NA	0	0.88635	0.00703386	0.0688163	0.0718316	0	0.6027
128	0	0.0479506	0.02418	0.949532	0.481326	0.628334	0.95115	NA	0.850344	NA	0	0.882879	0.00330594	0.0436731	0.0453593	0	0.599333
129	0	0.0337416	0.00527423	0.945991	0.423919	0.617131	0.949043	NA	0.846028	NA	0	0.881569	0.00300953	0.0424356	0.043228	0	0.593852
[truncated: 12 more rows]
